# Supplementary material for: Anaerobic Growth of Listeria monocytogenes on Rhamnose Is Stimulated by Vitamin B12 and Bacterial Microcompartment-Dependent 1,2-Propanediol Utilization
Source: mSphere. 2021 Jul 21;6(4):e00434-21. doi: 10.1128/mSphere.00434-21 (PMC8386454; doi:10.1128/mSphere.00434-21)
Supplement: TABLE S1 [file msphere.00434-21-st001.xlsx]

## Sheet: Supplementary Table 1
X axis : LFQ intensity	Y axis Total iBAQ	Rhamnose metabolism(rha) Or 1,2-propanediol utilization (pdu)	T
log10 ( Pdu induced vs Pdu non-induced)	iBAQ		Protein IDs	Protein Annotation	Gene Name
2.44487	8.40715		Q8Y523	Lmo2254 protein	lmo2254
2.00165	7.89872		Q8Y7A9	Membrane protein insertase YidC 1	yidC1
1.78645	8.31919		Q8Y8G0	Lmo0944 protein	lmo0944
1.75667	7.67101		Q8Y985	Lmo0648 protein	lmo0648
1.70802	8.23568		Q8Y569	Lmo2207 protein	lmo2207
1.65787	7.27186		Q8Y9F9	ATP phosphoribosyltransferase regulatory subunit	hisZ
1.63113	7.17676		Q8Y6X0	Chromosome replication initiation / membrane attachment protein DnaB	dnaB
1.61963	9.70354		Q92AD0	CspD protein	cspD
1.59897	7.37267		Q8Y403	Lmo2675 protein	lmo2675
1.57896	7.53953		Q8Y5N5	Lmo2022 protein	lmo2022
1.55634	7.28303		Q8Y455	Energy-coupling factor transporter ATP-binding protein EcfA2	ecfA2
1.54603	6.79435	pdu	Q8Y7W2	Lmo1157 protein	PduH
1.53258	8.07081		Q8Y9C3	Lmo0609 protein	lmo0609
1.48271	7.12136		Q8Y8Z0	Lmo0752 protein	lmo0752
1.44106	7.83459		Q8Y6C4	Phosphoribosylglycinamide formyltransferase	purN
1.35895	7.97473		Q8Y717	ATP-dependent RecD-like DNA helicase	recD2
1.34095	7.47125		Q8Y9Q0	Lmo0474 protein	lmo0474
1.32921	7.30803		Q8Y7B7	Lmo1369 protein	lmo1369
1.31559	8.93457		P0A4Q8	UPF0145 protein lmo0208	lmo0208
1.28818	7.05084		Q8Y5F6	Lmo2108 protein	lmo2108
1.28101	8.76888		Q92C24	30S ribosomal protein S15	rpsO
1.2466	7.97878		Q8Y3R3	Glutathione biosynthesis bifunctional protein GshAB	gshAB
1.2286	8.53663		Q8Y6F1	Lmo1736 protein	lmo1736
1.21944	7.44849		Q8YAN3	Lmo0084 protein	lmo0084
1.21658	7.75207		Q8Y4W0	Lmo2319 protein	lmo2319
1.17933	8.45731		Q8Y9W3	Lmo0406 protein	lmo0406
1.17191	9.52394	pdu	Q8Y7W8	Lmo1151 protein	PduA
1.15283	6.91293		Q8Y3U4	Lmo2737 protein	lmo2737
1.11517	7.95391		Q8Y849	Lmo1069 protein	lmo1069
1.10509	6.30782		Q8Y6P0	Lmo1644 protein	lmo1644
1.09197	6.85217		Q8Y9P2	Probable dual-specificity RNA methyltransferase RlmN	rlmN
1.08994	8.36307		Q8Y6K1	Lmo1683 protein	lmo1683
1.06856	6.81741		Q8Y4N3	Lmo2403 protein	lmo2403
1.05852	8.60377		Q8YAU8	AA3-600 quinol oxidase subunit III	qoxC
1.05542	8.2571		Q8Y747	Endoribonuclease YbeY	ybeY
1.05135	8.61791		Q9ZIM1	Uncharacterized protein Lmo0216	lmo0216
1.04193	8.22961		Q8Y6P1	Lmo1643 protein	lmo1643
1.03591	8.26809		Q8Y3V7	Lmo2724 protein	lmo2724
1.03158	7.93263		Q8Y4A7	Thymidine kinase	tdk
1.02247	6.90737	pdu	Q8Y7W9	Regulatory protein similar to Salmonella typhimurium PocR protein	PcoR
1.01048	7.8344		Q8Y8Q2	Lmo0844 protein	lmo0844
0.99387	8.61643		Q92AN7	Phosphoribosylformylglycinamidine synthase subunit PurS	purS
0.980151	7.93714		Q8Y713	Lmo1513 protein	lmo1513
0.975621	8.19512		Q8Y6A2	Ribosome maturation factor RimM	rimM
0.967209	7.85923		Q8Y9E9	Lmo0580 protein	lmo0580
0.960326	8.14678		Q8Y5Y4	Lmo1919 protein	lmo1919
0.959986	7.1799		Q8Y638	Lmo1862 protein	lmo1862
0.958675	7.76686		Q8Y8U5	Lmo0797 protein	lmo0797
0.945565	7.95854		Q8Y409	Lmo2669 protein	lmo2669
0.936181	8.40965		Q8Y8A7	Lmo1001 protein	lmo1001
0.933905	7.74515		Q8Y691	Ribonuclease 3	rnc
0.92515	7.44235		Q8Y7F3	tRNA pseudouridine synthase B	truB
0.919288	8.32325		Q8Y6W9	Transcriptional repressor NrdR	nrdR
0.916374	7.32131		Q8Y5S2	Dihydroxy-acid dehydratase	ilvD
0.902123	7.97157		Q8YA78	Lmo0281 protein	lmo0281
0.901861	7.52633		Q8Y433	Lmo2641 protein	lmo2641
0.901159	8.33656		Q8Y9Y0	Lmo0387 protein	lmo0387
0.89958	8.07056		Q8YA86	Lmo0273 protein	lmo0273
0.896539	7.75914		Q8Y5X1	GTP cyclohydrolase 1	folE
0.894594	8.28301		Q8Y7V1	Acetate kinase 2	ackA2
0.89237	7.80153		Q8Y8H6	Lmo0927 protein	lmo0927
0.892153	8.19201		Q8Y3X2	Lmo2707 protein	lmo2707
0.883132	7.63708		Q8Y607	DnaD protein	dnaD
0.882959	7.74385	pdu	Q92CN5	Lmo1172 protein	lmo1172
0.882654	8.25161		Q8Y963	Lmo0670 protein	lmo0670
0.873026	8.57317		Q8Y6D8	Shikimate kinase	aroK
0.872084	7.76817		Q8Y8A5	Lmo1005 protein	lmo1005
0.864577	8.0893		Q8Y5A1	Lmo2168 protein	lmo2168
0.859047	7.40126		Q8Y4U6	FruA protein	fruA
0.857786	8.10476		Q8Y8L1	Lmo0887 protein	lmo0887
0.849027	10.0855	pdu	Q8Y7W0	Lmo1159 protein	PduJ
0.843303	7.60371		Q8Y8F4	Lmo0950 protein	lmo0950
0.827468	8.17774		Q8Y560	Lmo2216 protein	lmo2216
0.826003	7.33688		Q8Y4H9	Lmo2462 protein	lmo2462
0.818064	7.32552		Q8YAG4	Lmo0162 protein	lmo0162
0.814147	7.50795		Q8Y6E6	Lmo1741 protein	lmo1741
0.804112	6.9076		Q8YAQ0	Lmo0067 protein	lmo0067
0.799869	7.805		Q8Y4V4	Lmo2326 protein	lmo2326
0.797635	8.02301		Q8Y9L5	Lmo0512 protein	lmo0512
0.796157	9.05618		P66144	50S ribosomal protein L28	rpmB
0.789059	7.54958		Q8Y6U9	Lmo1582 protein	lmo1582
0.787975	6.84691		Q8Y4Z6	Protein gp20 [Bacteriophage A118]	lmo2283
0.785646	7.53557		Q8Y4J9	Lmo2439 protein	lmo2439
0.779451	7.05675		Q48759	Protein-arginine kinase	mcsB
0.779251	7.4081		Q8Y457	tRNA pseudouridine synthase A	truA
0.76985	7.4606		Q8Y6X3	Probable GTP-binding protein EngB	engB
0.766244	7.87654		Q8Y9G3	Imidazole glycerol phosphate synthase subunit HisH	hisH
0.764287	7.40012		Q8YAD1	Peptidyl-tRNA hydrolase	pth
0.763047	7.63574		Q8Y6V4	UPF0173 metal-dependent hydrolase lmo1577	lmo1577
0.749733	7.42434		Q8Y8R9	3-hydroxy-3-methylglutaryl coenzyme A reductase	lmo0825
0.744203	8.10233	pdu	Q8Y7V9	Phosphate propanoyltransferase	PduL
0.739841	7.28303		Q8Y7N7	Glutamate racemase	murI
0.739699	7.42757		Q8Y6K4	Lmo1680 protein	lmo1680
0.739347	7.5032		Q8Y7M3	Lmo1251 protein	lmo1251
0.720335	6.90805		Q8YA57	Lmo0304 protein	lmo0304
0.718989	7.4326		Q8Y9T7	Lmo0436 protein	lmo0436
0.706874	7.11747		Q8Y6N8	Nuclease SbcCD subunit D	sbcD
0.705567	6.66078		Q8Y903	Lmo0739 protein	lmo0739
0.702745	6.32346		Q8Y705	Lmo1525 protein	lmo1525
0.699601	7.54506		Q8Y462	Lmo2593 protein	lmo2593
0.696551	9.44433	pdu	Q8Y7W4	Lmo1155 protein	PduE
0.69524	7.40281		Q8Y7L7	Lmo1258 protein	lmo1258
0.685493	7.23664		Q8Y9S0	Lmo0453 protein	lmo0453
0.678806	7.15241		Q48761	DNA repair protein RadA	radA
0.676173	8.70036	pdu	Q8Y7X6	Lmo1143 protein	PduT
0.671424	7.56663		Q8Y6I0	Lmo1704 protein	lmo1704
0.666119	8.68749	pdu	Q8Y7W1	Lmo1158 protein	PduK
0.655092	7.52169		Q8Y8W5	Lmo0777 protein	lmo0777
0.652493	8.48212		Q8Y716	Lmo1510 protein	lmo1510
0.639821	8.49042	pdu	Q8Y7V5	Hyghly similar to Salmonella enterica PduO protein	PduO
0.636465	7.6643		Q8Y8W7	Lmo0775 protein	lmo0775
0.632991	7.22495		Q8Y8Y7	Lmo0755 protein	lmo0755
0.629781	7.64291		Q8Y3V8	Lmo2723 protein	lmo2723
0.626672	6.89357		Q7AP50	RNA polymerase sigma-54 factor (Sigma-L)	sigL
0.619404	7.07522		Q8Y828	Lmo1090 protein	lmo1090
0.616785	6.67437		Q8Y9U1	Lmo0429 protein	lmo0429
0.611806	7.31967		Q8Y3J1	Lmo2844 protein	lmo2844
0.609633	9.07372	pdu	Q8Y7V3	Lmo1166 protein	PduQ
0.609246	7.24135		Q8Y7K1	Methylenetetrahydrofolate--tRNA-(uracil-5-)-methyltransferase TrmFO	trmFO
0.607453	7.05858		Q8Y8P0	UDP-N-acetylmuramoyl-tripeptide--D-alanyl-D-alanine ligase	murF
0.600236	8.3041	pdu	Q8Y7V6	Lmo1163 protein	PduN
0.584241	7.05918		Q8Y407	Lmo2671 protein	lmo2671
0.57969	8.97173	pdu	Q8Y7X5	Lmo1144 protein	PduU
0.557133	8.26174	pdu	Q8Y7W3	Lmo1156 protein	PduG
0.547256	6.72574		Q8Y525	Aminotransferase	lmo2252
0.543605	6.69803		Q8Y4A9	Release factor glutamine methyltransferase	prmC
0.541083	7.11163		Q8YAD2	Lmo0212 protein	lmo0212
0.538589	7.20796		Q8Y5K0	Lmo2060 protein	lmo2060
0.537294	6.95649		Q8Y843	Teichoic acids export ATP-binding protein TagH	tagH
0.526597	8.50044	pdu	Q8Y7V8	Lmo1161 protein	lmo1161
0.526115	8.87838	pdu	Q8Y7W5	Lmo1154 protein	PduD
0.507343	8.09632	pdu	Q8Y7W7	Lmo1152 protein	PduB
0.493335	7.05751		Q8Y4T0	Lmo2352 protein	lmo2352
0.492581	8.10367	pdu	Q8Y7X7	Lmo1142 protein	PduS
0.473876	8.20566	pdu	Q8Y7V4	Lmo1165 protein	PduP
0.408573	8.15491		Q8Y5S6	Lmo1979 protein	lmo1979
0.353384	8.55289		Q8Y567	Lmo2209 protein	lmo2209
0.346272	10.7118		Q92A74	Hup protein	hup
0.343251	NaN		Q929L4	UPF0337 protein lmo2158	lmo2158
0.339092	8.91254	pdu	Q8Y7W6	Lmo1153 protein	PduC
0.327942	9.03455		Q8Y4R1	Lmo2373 protein	lmo2373
0.324874	9.54739		Q8Y8G1	DNA protection during starvation protein	dps
0.313264	8.28798		Q8Y5V2	Purine nucleoside phosphorylase	pnp
0.308933	7.46821		Q8YAR4	Lmo0051 protein	lmo0051
0.302587	8.02086		Q8Y5G1	Pyridoxal 5-phosphate synthase subunit PdxT	pdxT
0.294229	6.99201	pdu	Q8Y7X4	Lmo1145 protein	PduV
0.285358	7.49167		Q8Y945	Lmo0695 protein	lmo0695
0.267843	7.29288		Q8Y3P1	Nucleoid occlusion protein	noc
0.266263	8.46867		Q8Y3Y2	Lmo2697 protein	lmo2697
0.256011	10.2024		P0A355	Cold shock-like protein CspLA	cspLA
0.255035	8.1758		Q8YAG5	Lmo0161 protein	lmo0161
0.247656	9.06092		P21171	Probable endopeptidase p60	iap
0.246321	7.28858		Q8Y554	Lmo2222 protein	lmo2222
0.245564	8.497		Q7AP49	Peptidoglycan lytic protein P45	spl
0.240567	8.45731		Q8Y4C8	Lmo2522 protein	lmo2522
0.228426	8.5498		Q8Y6V2	Alanine dehydrogenase	lmo1579
0.226745	8.31222		Q8Y7J4	Lmo1283 protein	lmo1283
0.222551	9.17319		Q8Y3Y3	Lmo2696 protein	lmo2696
0.218071	8.07427		Q8Y7G3	Putative zinc metalloprotease Lmo1318	lmo1318
0.216179	8.30931		Q8Y9X6	Lmo0391 protein	lmo0391
0.213312	8.79674		P60357	UPF0297 protein lmo1503	lmo1503
0.209101	7.89354		Q8Y860	Lmo1057 protein	lmo1057
0.19855	7.53314		Q8Y529	Lmo2247 protein	lmo2247
0.194154	8.21312		Q8Y4N7	Low temperature requirement C protein, also similar to B. subtilis YutG protein	ltrC
0.191234	7.88174		P0DJL9	D-alanine aminotransferase	dat
0.189966	8.32178		Q8Y7B4	2-oxoisovalerate dehydrogenase subunit alpha	lmo1372
0.17714	7.77632		Q8YAD6	Lmo0195 protein	lmo0195
0.169483	9.18659		Q02551	Flagellin	flaA
0.168164	8.09527		Q8Y678	Serine/threonine phosphatase stp	stp
0.167479	7.5401		Q8Y9X4	Lmo0394 protein	lmo0394
0.1659	8.44309		Q8Y6B6	N5-carboxyaminoimidazole ribonucleotide mutase	purE
0.165542	7.5189		Q8Y4G7	Aldose 1-epimerase	lmo2476
0.162943	8.37652		Q8Y774	Lmo1423 protein	lmo1423
0.162907	8.80839		P58817	Aspartyl/glutamyl-tRNA(Asn/Gln) amidotransferase subunit C	gatC
0.16182	7.92963		Q8Y4U7	Lmo2334 protein	lmo2334
0.159848	9.40819		Q92D14	Lmo1008 protein	lmo1008
0.159492	7.95154		Q8Y791	Lmo1401 protein	lmo1401
0.158741	8.29979		P22262	Listeriolysin regulatory protein	prfA
0.157679	7.65387		Q8Y9A6	Lmo0626 protein	lmo0626
0.155476	7.8019		Q8Y4M4	Cysteine desulfurase	lmo2413
0.154332	9.81763		P0A357	Cold shock-like protein CspLB	cspLB
0.153394	7.5589		Q8Y7M0	Lmo1254 protein	lmo1254
0.151663	7.97252		Q8Y3Y4	Lmo2695 protein	lmo2695
0.150863	7.68491		Q8Y4D2	Lmo2518 protein	lmo2518
0.150448	8.59036		Q8Y7D4	Probable glycine dehydrogenase (decarboxylating) subunit 1	gcvPA
0.147141	7.96791		Q8Y465	Iron-sulfur cluster carrier protein	lmo2590
0.143625	7.26145		Q7AP74	Two-component sensor histidine kinase	lisK
0.141391	8.54736		Q8Y831	Ribulose-5-phosphate reductase	tarJ
0.138181	8.93124		Q8YAJ1	Lmo0134 protein	lmo0134
0.136907	7.31203		Q8Y6D7	Lmo1750 protein	lmo1750
0.136192	9.28562		Q927Y2	Ribosome hibernation promoting factor	hpf
0.136101	7.93737		Q8Y4V1	Lmo2329 protein	lmo2329
0.134507	8.05392		P64032	Elongation factor P	efp
0.130503	8.13004		P34024	1-phosphatidylinositol phosphodiesterase	plcA
0.130043	8.66458		Q8Y6X8	Glutamate-1-semialdehyde 2,1-aminomutase 1	hemL1
0.127027	7.57226		Q8Y9N5	Shikimate dehydrogenase (NADP(+))	aroE
0.124193	8.51311		P33378	Phospholipase C	plcB
0.123894	8.40466		Q8Y669	Lmo1830 protein	lmo1830
0.12077	9.3312		Q8YA67	Lmo0292 protein	lmo0292
0.120205	7.07925		Q8Y645	Lmo1855 protein	lmo1855
0.117674	9.37024		P66461	30S ribosomal protein S18	rpsR
0.113211	6.97787		Q8Y9W7	Lmo0402 protein	lmo0402
0.112188	7.17574		Q8Y4S8	Lmo2354 protein	lmo2354
0.112132	7.37829		Q8YAV1	Lmo0012 protein	lmo0012
0.110415	8.39394		Q8Y3W6	Secreted protein with 1 GW repeat	lmo2713
0.109593	8.00061		Q8Y6X7	Delta-aminolevulinic acid dehydratase	hemB
0.108835	7.86472		Q7AP62	Ribosomal RNA small subunit methyltransferase E	lmo1470
0.108537	7.9146		Q8Y8A0	N-acetyldiaminopimelate deacetylase	lmo1012
0.106983	7.67763		Q8Y899	Lmo1013 protein	lmo1013
0.106542	8.8309		Q92CZ4	UPF0356 protein lmo1028	lmo1028
0.106422	7.22544		Q8Y526	Lmo2251 protein	lmo2251
0.105785	9.89765		Q92F70	Putative septation protein SpoVG 2	spoVG2
0.105622	9.18293		Q8Y4K1	Lmo2437 protein	lmo2437
0.10497	8.80088		Q7AP65	OpuCA protein	opuCA
0.10377	7.3838		Q8Y647	Lmo1853 protein	lmo1853
0.102957	8.61834		Q929B9	Lmo2256 protein	lmo2256
0.102356	7.57833		Q8Y401	Lmo2677 protein	lmo2677
0.101791	9.13678		Q8Y494	Probable DNA-directed RNA polymerase subunit delta	rpoE
0.100536	7.91721		Q8Y7N2	Lmo1242 protein	lmo1242
0.0987108	8.05096		Q8Y8P5	Lmo0851 protein	lmo0851
0.0986974	7.70595		Q8Y993	Lmo0640 protein	lmo0640
0.0980368	9.38491		Q927L4	50S ribosomal protein L16	rplP
0.0973349	8.84518		Q8Y6B9	Phosphoribosylaminoimidazole-succinocarboxamide synthase	purC
0.0967493	8.45873		Q8Y6G1	Lmo1726 protein	lmo1726
0.0962584	7.10599		Q8Y7Q0	Lmo1223 protein	lmo1223
0.0960863	7.32779		Q8Y3M4	tRNA modification GTPase MnmE	mnmE
0.0939205	6.54658		Q8Y8V4	Lmo0788 protein	lmo0788
0.0935087	7.82961		Q8Y6E7	Lmo1740 protein	lmo1740
0.0928102	8.86236		Q8Y449	Adenylate kinase	adk
0.092689	9.25093		Q9RQI6	ATP-dependent Clp protease proteolytic subunit	clpP
0.0917659	8.75765		Q8Y757	Probable manganese-dependent inorganic pyrophosphatase	ppaC
0.0913675	7.41519		Q8Y4Z5	Protein gp19 [Bacteriophage A118]	lmo2284
0.0883963	7.4391		Q8YA75	Methionine import ATP-binding protein MetN 1	metN1
0.0883257	7.44369		Q8Y5I4	Lmo2078 protein	lmo2078
0.0880637	10.5017		Q7AP59	Lmo1601 protein	lmo1601
0.0875373	9.45066		P66103	50S ribosomal protein L20	rplT
0.0866439	7.98156		Q8Y6S2	Lmo1611 protein	lmo1611
0.0862126	7.41677		Q8Y983	Lmo0650 protein	lmo0650
0.0856667	7.38911		Q8Y8Y2	Lmo0760 protein	lmo0760
0.0854847	7.75868		Q8YAD7	ABC transporter, ATP-binding protein	lmo0194
0.084938	8.29059		Q8Y750	GTPase Era	era
0.0840764	8.4749		Q8Y7G2	Proline--tRNA ligase	proS
0.0827413	8.96838		Q8Y6E8	Lmo1739 protein	lmo1739
0.0824146	9.31931		Q8Y458	50S ribosomal protein L13	rplM
0.0819485	7.22686		Q8Y3T6	Lmo2745 protein	lmo2745
0.0818994	7.51307		Q8YA56	Lmo0305 protein	lmo0305
0.0814662	9.70624		P60426	50S ribosomal protein L2	rplB
0.0812888	7.13944		Q8Y719	Lmo1507 protein	lmo1507
0.0810151	8.26259		Q8Y6A9	Lmo1782 protein	lmo1782
0.0807047	7.38122		Q8YA92	Lmo0267 protein	lmo0267
0.0806084	9.58575		Q8YAA4	50S ribosomal protein L1	rplA
0.0801415	8.99629		Q8Y6W0	ATP-dependent 6-phosphofructokinase	pfkA
0.0798583	7.50277		Q8Y5H9	Lmo2083 protein	lmo2083
0.0796556	7.73747		Q8Y7D5	Aminomethyltransferase	gcvT
0.0789089	9.78523		P66503	30S ribosomal protein S20	rpsT
0.0789027	8.22144		Q8Y7Q1	Phenylalanine--tRNA ligase beta subunit	pheT
0.0769944	7.54849		Q8Y3Y1	Lmo2698 protein	lmo2698
0.0767355	9.38407		Q8Y4R5	Lmo2369 protein	lmo2369
0.0754082	8.20268		Q927H3	Lmo2666 protein	lmo2666
0.0748241	7.67536		Q8Y712	Lmo1514 protein	lmo1514
0.0747256	7.79438		Q8Y9D1	Lmo0601 protein	lmo0601
0.0741806	7.84725		Q8Y924	Lmo0718 protein	lmo0718
0.074038	8.3411		Q8Y4Y2	Putative scaffolding protein [Bacteriophage A118]	lmo2297
0.0720704	7.72364		Q8Y6X5	Porphobilinogen deaminase	hemC
0.0711813	7.71619		Q8YAD0	Transcription-repair-coupling factor	mfd
0.070868	7.31334		Q8Y7G4	1-deoxy-D-xylulose 5-phosphate reductoisomerase	dxr
0.0701191	7.53841		Q8Y6D4	Lmo1753 protein	lmo1753
0.0679598	8.58637		O32823	Thioredoxin reductase	trxB
0.0675607	8.50687		Q7AP85	Lmo0265 protein	lmo0265
0.0673554	8.32907		Q8Y640	Peptide methionine sulfoxide reductase MsrA	msrA
0.0669317	8.78948		Q8Y837	Glucose-1-phosphate thymidylyltransferase	lmo1081
0.0667892	8.88696		Q8Y3Y8	Lmo2691 protein	lmo2691
0.0661683	8.5209		Q8Y5U9	Fur protein	fur
0.0651293	8.51861		Q8Y5F1	Putative heme-dependent peroxidase lmo2113	lmo2113
0.0648437	8.91779		Q8Y832	Ribitol-5-phosphate cytidylyltransferase	tarI
0.0647068	7.52469		Q8Y3W1	Lmo2720 protein	lmo2720
0.0646861	8.27802		P0A4H5	Chemotaxis protein CheY	cheY
0.0646117	8.20213		Q8Y7P4	Cell division protein ZapA	lmo1229
0.0645289	9.48759		Q8Y6M7	Elongation factor Ts	tsf
0.0643048	8.32999		P65927	Uridylate kinase	pyrH
0.0641129	8.82604		Q8Y6A4	Lmo1791 protein	lmo1791
0.0636439	7.90132		Q8Y8Q1	Lmo0845 protein	lmo0845
0.0636063	9.12146		Q8Y459	30S ribosomal protein S9	rpsI
0.063334	7.58481		Q8Y7M8	ATP-dependent RNA helicase DbpA	dbpA
0.0632536	7.85015		Q8Y5W5	Lmo1940 protein	lmo1940
0.0631537	7.3973		Q8Y8D3	Ribose-5-phosphate isomerase A	rpiA
0.0616767	8.19042		Q8Y6H3	Lmo1713 protein	lmo1713
0.0614648	9.4115		Q8Y5N7	DivIVA protein	divIVA
0.0611072	8.25428		Q8Y765	Aspartokinase	lmo1436
0.0605989	7.90984		Q8Y6L3	Lmo1671 protein	lmo1671
0.0600162	7.7278		Q8Y801	Lmo1118 protein	lmo1118
0.0591598	9.24524		Q8Y441	50S ribosomal protein L23	rplW
0.0585361	8.68271		Q8Y9H4	Lmo0554 protein	lmo0554
0.0546169	8.3552		Q8Y6B7	N5-carboxyaminoimidazole ribonucleotide synthase	purK
0.0534139	9.62		Q927L7	50S ribosomal protein L14	rplN
0.053211	8.2572		Q8Y482	Zinc-type alcohol dehydrogenase-like protein	lmo2573
0.0529699	8.85474		Q8Y7Y1	ATP-dependent Clp protease proteolytic subunit	clpP
0.0529337	9.41716		P66042	50S ribosomal protein L10	rplJ
0.0512404	9.7344		Q8Y6E9	Lmo1738 protein	lmo1738
0.051199	9.06621		P0DJM3	Protein GrpE	grpE
0.0498774	7.43112		Q8Y9T4	Lmo0439 protein	lmo0439
0.0491896	8.83626		Q8Y7B9	Arginine repressor	argR
0.0488138	8.63776		Q8Y7F1	Polyribonucleotide nucleotidyltransferase	pnp
0.0487056	8.05235		Q8Y714	tRNA-specific 2-thiouridylase MnmA	mnmA
0.0487008	9.61196		P0DJP1	30S ribosomal protein S21	rpsU
0.048593	8.34066		Q8Y7N9	Aspartokinase	lmo1235
0.0483093	9.13583		P0A4L3	Thioredoxin	trxA
0.0477638	8.67791		Q8Y6F0	Lmo1737 protein	lmo1737
0.0476155	9.50701		Q8Y8E9	Lmo0955 protein	lmo0955
0.0475001	8.79066		Q8Y5V1	Phosphopentomutase	deoB
0.0472286	7.36931		Q7AP93	Antigen A	lmaA
0.0466251	8.83734		Q8Y8D5	Enoyl-[acyl-carrier-protein] reductase [NADH]	lmo0970
0.0462461	9.07434		Q8Y4M2	Lmo2415 protein	lmo2415
0.0459161	9.32469		Q8Y3X6	Nucleoid-associated protein lmo2703	lmo2703
0.0458035	9.14678		Q8Y7B0	6-phosphogluconate dehydrogenase, decarboxylating	lmo1376
0.0451636	8.66617		Q8Y5V7	ResD protein	resD
0.0449386	7.78382		Q8Y5L7	Ribosomal RNA small subunit methyltransferase H	rsmH
0.044734	8.50787		Q8Y3W5	Cell wall protein Lmo2714	lmo2714
0.0440524	8.3134		Q8Y3T9	Lmo2742 protein	lmo2742
0.0440297	10.1062		Q8Y422	Elongation factor Tu	tuf
0.0440183	8.93365		Q8Y7N5	dITP/XTP pyrophosphatase	lmo1239
0.0434818	7.56386		Q8Y537	Lmo2239 protein	lmo2239
0.0432086	9.53101		Q8Y7L0	Trigger factor	tig
0.043117	9.6168	rha	Q8Y3I8	Rhamnulose-1-phosphate aldolase	rhaD
0.0421603	8.32995		Q8Y4E1	Cell division protein FtsX	ftsX
0.0417871	8.13357		Q7AP51	L-alanoyl-D-glutamate peptidase	lysA
0.0417154	8.17595		Q8Y9N8	Lmo0487 protein	lmo0487
0.0414145	7.43302		Q8Y8K7	RsbU protein	rsbU
0.0409961	8.98843		Q8YAW1	Beta sliding clamp	dnaN
0.0405097	9.0214		Q8Y440	50S ribosomal protein L3	rplC
0.040442	7.63553		Q8Y5Z9	Bifunctional ligase/repressor BirA	birA
0.0403745	7.3376		Q8Y9W8	Lmo0401 protein	lmo0401
0.039834	8.9767		Q92C55	GlnR protein	glnR
0.0398092	8.21029		Q8Y4X1	Single-stranded DNA-binding protein 2	ssb2
0.0396557	8.7018		Q8Y5X5	Chorismate synthase	aroC
0.0389843	8.21476		Q8Y970	Lmo0663 protein	lmo0663
0.0387387	7.8364		Q8Y4N0	Lmo2406 protein	lmo2406
0.0385056	9.50869		Q9AGE7	10 kDa chaperonin	groS
0.0377574	8.72404		Q8Y8D0	Branched-chain-amino-acid aminotransferase	lmo0978
0.0373878	8.61956		Q928M6	Lmo2411 protein	lmo2411
0.0363991	7.43859		Q8Y486	Lmo2569 protein	lmo2569
0.0362821	7.16729		Q8Y4I0	Lmo2460 protein	lmo2460
0.0361302	7.22889		Q8Y9I1	Lmo0547 protein	lmo0547
0.0357213	9.01026		P0DJP0	Protein RecA	recA
0.0355067	8.45344		Q8Y6Y7	Site-determining protein	minD
0.0350127	8.61114		Q8Y6S4	Lmo1609 protein	lmo1609
0.0349326	9.3352		Q8Y421	Elongation factor G	fusA
0.0349207	9.95873		Q8Y7I0	Glutamine synthetase	glnA
0.0346241	9.17473		Q8Y4C1	ATP synthase subunit beta 2	atpD2
0.0343542	7.64802		Q8Y789	DNA mismatch repair protein MutS	mutS
0.0343213	9.35513		Q8Y559	Lmo2217 protein	lmo2217
0.0339799	7.71487		Q8Y4Y3	Lmo2296 protein	lmo2296
0.0334806	9.52911		Q8YAR9	30S ribosomal protein S6	rpsF
0.0329862	8.93513		Q8Y4M3	Lmo2414 protein	lmo2414
0.032527	8.71394		Q8YAJ0	Lmo0135 protein	lmo0135
0.032366	7.67497		Q8Y9H1	Lmo0557 protein	lmo0557
0.0318794	8.92948		Q8Y7C5	Bifunctional protein FolD	folD
0.0315657	7.85417		Q8Y706	RelA protein	relA
0.0315113	7.25208		Q8Y692	Chromosome partition protein Smc	smc
0.0314496	8.07511		Q8Y5E4	Diadenylate cyclase	dacA
0.0313997	8.02358		Q8Y6K8	MenF protein	menF
0.0311408	8.21211		Q8Y524	Lmo2253 protein	lmo2253
0.0303669	8.84382		Q8Y6L1	1,4-dihydroxy-2-naphthoyl-CoA synthase	menB
0.0297184	8.13862		Q8Y6M4	Leucine--tRNA ligase	leuS
0.0284767	8.40963		Q8Y5F4	Lmo2110 protein	lmo2110
0.0283678	7.84888		Q8Y9X1	Lmo0397 protein	lmo0397
0.0280328	10.3221		Q8YAA3	50S ribosomal protein L7/L12	rplL
0.0279841	7.96486		Q8Y5Y6	PflA protein	pflA
0.0272908	7.85877		Q8Y4B4	Lmo2537 protein	lmo2537
0.0270853	8.60923		Q8Y6N5	Lmo1649 protein	lmo1649
0.0269628	8.57253		Q927X8	Lmo2515 protein	lmo2515
0.0267797	7.95505		Q8Y7K2	DNA topoisomerase 1	topA
0.0267377	8.71118		Q8Y9Z8	Probable transcriptional regulatory protein lmo0369	lmo0369
0.0264201	8.45995		Q8Y5Z6	4-hydroxy-tetrahydrodipicolinate reductase	dapB
0.0263922	7.80764		Q8Y674	Coenzyme A biosynthesis bifunctional protein CoaBC	lmo1825
0.0263615	7.78004		Q8Y6C9	ATP-dependent DNA helicase	pcrA
0.0263445	7.09708		Q8Y4W2	Lmo2317 protein	lmo2317
0.0262318	9.40485		Q927M5	50S ribosomal protein L30	rpmD
0.0255864	8.02539		Q8Y8H5	Sortase A	srtA
0.0254869	6.88945		Q8Y870	GTP 3,8-cyclase	moaA
0.0252671	8.02698		Q8Y729	5-methylthioadenosine/S-adenosylhomocysteine nucleosidase	mtnN
0.0249441	7.69874		Q8Y8W9	Lmo0773 protein	lmo0773
0.0239372	9.02403		Q8Y8T3	Lmo0811 protein	lmo0811
0.0239165	7.90911		Q8Y4N4	Lmo2401 protein	lmo2401
0.023788	8.05854		Q8Y7P7	Lmo1226 protein	lmo1226
0.0231643	7.15637		Q8Y670	Lmo1829 protein	lmo1829
0.0228186	8.38274		Q8Y6Q7	Tryptophan synthase alpha chain	trpA
0.0224247	7.10985		Q8Y3S5	DNA topoisomerase 3	topB
0.0219641	7.20927		Q8Y908	Lmo0734 protein	lmo0734
0.0215354	8.01275		Q8YAH3	Lmo0153 protein	lmo0153
0.0214968	8.64112		Q8Y8H3	Lipoate--protein ligase	lmo0931
0.0213034	7.31378		Q8Y3Y5	Lmo2694 protein	lmo2694
0.0211806	7.90356		Q8Y793	Putative competence-damage inducible protein	cinA
0.0210972	9.66723		Q9AGE6	60 kDa chaperonin	groL
0.020586	7.02399		Q8Y7P5	Ribonuclease HIII	rnhC
0.0204151	7.90562		Q8Y685	Lmo1812 protein	lmo1812
0.0202694	8.16599		Q92F34	Lmo0241 protein	lmo0241
0.0202518	8.6525		Q8Y795	Lmo1395 protein	lmo1395
0.0196686	9.3863		P0DJM2	Chaperone protein DnaK	dnaK
0.0196424	8.07295		Q8Y753	Glycine--tRNA ligase alpha subunit	glyQ
0.019536	9.02247		Q8YAR1	Adenylosuccinate synthetase	purA
0.0193174	8.18061		Q8Y6S1	Lmo1612 protein	lmo1612
0.0192568	6.83208		Q8Y4U5	Tagatose-6-phosphate kinase	fruB
0.0189974	8.20612		Q8YAD9	Lmo0192 protein	lmo0192
0.0189078	8.14429		Q8Y790	Lmo1402 protein	lmo1402
0.0188649	7.97552		Q8Y6S5	UPF0354 protein lmo1608	lmo1608
0.018847	9.56627		Q7AP61	Lmo1517 protein	lmo1517
0.0185905	9.7901		Q927L6	30S ribosomal protein S17	rpsQ
0.01824	8.29106		Q8Y853	UPF0637 protein lmo1065	lmo1065
0.0182071	9.45871		Q8Y443	50S ribosomal protein L24	rplX
0.0180826	9.62767		P61055	50S ribosomal protein L4	rplD
0.0180724	8.34614		Q8Y4P9	Lmo2386 protein	lmo2386
0.018064	8.69219		Q8Y9P1	Lmo0483 protein	lmo0483
0.0179844	7.19604		Q8Y8T0	Lmo0814 protein	lmo0814
0.017508	8.10264		Q8Y9E8	Lmo0581 protein	lmo0581
0.0172873	9.53145		Q8Y699	30S ribosomal protein S16	rpsP
0.0169644	7.83621		Q8Y6K9	2-succinyl-5-enolpyruvyl-6-hydroxy-3-cyclohexene-1-carboxylate synthase	menD
0.0166798	8.03639		Q8Y876	Lmo1041 protein	lmo1041
0.0164261	8.50632		Q8Y6S6	Phenylalanine--tRNA ligase beta subunit	pheT
0.0163636	8.50771		Q8Y7C7	Biotin carboxylase	lmo1357
0.0162234	7.82655		Q8Y5C6	Lmo2139 protein	lmo2139
0.0161538	7.36942		Q8Y4K2	Lmo2436 protein	lmo2436
0.0159936	8.56353		Q8Y7K9	ATP-dependent Clp protease ATP-binding subunit ClpX	clpX
0.0157387	7.86779		Q8YA82	Lmo0277 protein	lmo0277
0.015491	7.68335		Q8YAR3	Cyclic-di-AMP phosphodiesterase	lmo0052
0.0153012	8.41054		Q8Y6S9	Lmo1604 protein	lmo1604
0.0148215	9.44582		Q8Y447	50S ribosomal protein L15	rplO
0.0146322	8.59364		Q8Y641	Peptide methionine sulfoxide reductase MsrB	msrB
0.0146177	7.96667		Q8Y4D5	DegV domain-containing protein lmo2514	lmo2514
0.0146055	8.14176		Q8Y9T3	Lmo0440 protein	lmo0440
0.0143352	9.65369		P66548	30S ribosomal protein S3	rpsC
0.0143304	7.38678		Q8Y5M7	Cell division protein SepF	sepF
0.0141306	8.32257		Q8Y838	Lmo1080 protein	lmo1080
0.0140576	8.40538		Q8Y9L8	Putative ribose-phosphate pyrophosphokinase 2	prs2
0.0137672	8.46814		Q8Y851	Lmo1067 protein	lmo1067
0.013608	8.44974		Q8Y798	Lmo1392 protein	lmo1392
0.0134649	7.07196		Q8Y8L4	Lmo0883 protein	lmo0883
0.0128222	8.84764		Q8Y7F6	Translation initiation factor IF-2	infB
0.0124679	8.28668		Q8Y6J0	Lmo1694 protein	lmo1694
0.012043	9.08877		Q8Y653	Manganese-binding lipoprotein MntA	mntA
0.0118966	8.64102		Q8Y4S4	Glucosamine-6-phosphate deaminase	lmo2358
0.0117617	8.32496		Q8Y637	DegV domain-containing protein lmo1863	lmo1863
0.0117278	8.82161		P60384	Redox-sensing transcriptional repressor Rex	rex
0.0114245	7.52336		Q7AP78	Protein DltD	dltD
0.0113006	7.37769		Q92EC0	Lmo0536 protein	lmo0536
0.0110693	8.33183		Q8Y4R3	Lmo2371 protein	lmo2371
0.0110476	8.09653		Q8Y9K3	Lmo0524 protein	lmo0524
0.0103323	7.96937		Q8Y5U1	Lmo1964 protein	lmo1964
0.0102277	9.40254		Q8Y444	50S ribosomal protein L6	rplF
0.0100803	7.41142		O69192	Aminopeptidase C	pepC
0.0100281	7.85897		Q8Y3K4	Lmo2831 protein	lmo2831
0.00978851	8.50505		Q8Y8F0	Lmo0954 protein	lmo0954
0.00966215	8.32027		Q93Q55	Gamma-glutamyl phosphate reductase	proA
0.00959778	8.72837		Q8Y7N3	Lmo1241 protein	lmo1241
0.00949025	7.5168		Q8Y3M5	tRNA uridine 5-carboxymethylaminomethyl modification enzyme MnmG	mnmG
0.00943613	8.11581		Q8Y834	dTDP-4-dehydrorhamnose reductase	lmo1084
0.00926399	9.85865		P66372	30S ribosomal protein S12	rpsL
0.00884771	8.26574		Q8Y6V9	Acetyl-coenzyme A carboxylase carboxyl transferase subunit alpha	accA
0.00880098	7.40302		Q8Y605	Lmo1898 protein	lmo1898
0.00873184	9.45196		P66699	DNA-directed RNA polymerase subunit alpha	rpoA
0.00851393	8.10411		Q8Y754	Glycine--tRNA ligase beta subunit	glyS
0.00833368	7.98388		Q8Y4H8	Lmo2463 protein	lmo2463
0.00807285	8.90554		Q8Y6D3	Aspartyl/glutamyl-tRNA(Asn/Gln) amidotransferase subunit B	gatB
0.00804853	7.49729		Q8Y5E9	Lmo2115 protein	lmo2115
0.00751114	9.27381		Q8Y6Z2	Glycerol kinase	glpK
0.00689173	9.82986		Q92EP8	UPF0365 protein lmo0392	lmo0392
0.00663042	8.08736		Q8Y732	Lmo1491 protein	lmo1491
0.00627947	8.69204		Q7AP76	GbuA protein	gbuA
0.00613689	7.58215		Q7AP89	Transcriptional regulator CtsR	lmo0229
0.00599527	8.86685		Q8Y4Q8	Peptidyl-prolyl cis-trans isomerase	lmo2376
0.00593758	9.47744		Q8Y863	Dihydrolipoamide acetyltransferase component of pyruvate dehydrogenase complex	pdhC
0.00572515	7.81315		Q8Y7B5	Dihydrolipoyl dehydrogenase	lmo1371
0.0055747	8.02543		Q8Y6Z9	S-adenosylmethionine:tRNA ribosyltransferase-isomerase	queA
0.00551653	7.58188		Q8Y4F0	Phosphate-specific transport system accessory protein PhoU	lmo2494
0.00541306	7.8421		Q8Y3N3	Ribosomal RNA small subunit methyltransferase G	rsmG
0.005373	6.69241		Q8Y4Z2	Putative tape-measure [Bacteriophage A118]	lmo2287
0.0053544	8.313		Q8Y672	Guanylate kinase	gmk
0.00510526	7.75406		Q8Y6E2	Lmo1745 protein	lmo1745
0.00481033	9.09061		Q92AU6	Lmo1711 protein	lmo1711
0.00479698	8.41275		Q8Y8E7	Glucosamine-6-phosphate deaminase	nagB
0.00438762	7.48511		Q8Y9C2	Lmo0610 protein	lmo0610
0.00437927	8.0766		Q8Y4J0	Ribonuclease R	rnr
0.00427413	7.42034		Q8Y4L5	Lmo2422 protein	lmo2422
0.00409317	8.83709		P67356	UPF0223 protein lmo1058	lmo1058
0.00367403	7.59591		Q8YAV5	Cardiolipin synthase	lmo0008
0.00343251	7.61092		Q8Y7P1	Endonuclease MutS2	mutS2
0.00324035	7.32465		Q8Y5I9	Lmo2073 protein	lmo2073
0.00320005	8.6134		Q8Y4P6	Lmo2389 protein	lmo2389
0.00309753	9.41268		Q8Y4C0	ATP synthase subunit alpha 2	atpA2
0.00296879	8.73252		Q92BZ6	Lmo1358 protein	lmo1358
0.00266743	8.63056		Q8YAB8	Lysine--tRNA ligase	lysS
0.00246239	9.19072		Q8Y5T8	Uncharacterized protein Lmo1967	lmo1967
0.00244427	9.32989		Q8Y6T6	30S ribosomal protein S4	rpsD
0.0020175	9.42993		Q8Y4R7	Glucose-6-phosphate isomerase	pgi
0.00198936	8.25139		Q8Y7Q5	Lmo1217 protein	lmo1217
0.00198698	7.03415		Q8YAC2	Dihydropteroate synthase	sul
0.00196362	7.42385		Q8Y7K5	Ribosome biogenesis GTPase A	lmo1272
0.0019145	8.69887		Q8Y493	Arginine--tRNA ligase	argS
0.00152111	7.60771		Q8Y707	Lmo1521 protein	lmo1521
0.00139689	7.94104		Q8YAE5	Lmo0185 protein	lmo0185
0.00135827	7.76545		Q8Y6G6	Lmo1721 protein	lmo1721
0.00119114	8.24403		Q8Y9G1	Histidinol dehydrogenase	hisD
0.00101233	8.38333		Q8YAD4	Bifunctional protein GlmU	glmU
0.000884771	7.7278		Q8Y894	Lmo1020 protein	lmo1020
0.000823498	9.18267		Q8Y4F7	Lmo2487 protein	lmo2487
0.000540018	7.41722		Q8Y3S6	Lmo2755 protein	lmo2755
0.000472069	8.82838		Q8Y5B3	Ribonucleoside-diphosphate reductase subunit beta	lmo2154
0.000230789	8.78718		Q8Y766	4-hydroxy-tetrahydrodipicolinate synthase	dapA
0	8.16982		P67234	UPF0109 protein lmo1796	lmo1796
0	8.22071		Q7AP66	OpuCB protein	opuCB
0	6.83611		Q8Y3M0	Lmo2815 protein	lmo2815
0	7.05519		Q8Y3N7	Lmo2798 protein	lmo2798
0	7.11896		Q8Y3V1	Lmo2730 protein	lmo2730
0	6.78441		Q8Y3W7	Lmo2712 protein	lmo2712
0	6.66495		Q8Y490	Lmo2565 protein	lmo2565
0	8.58769		Q8Y4C2	ATP synthase epsilon chain	atpC
0	7.38466		Q8Y4E5	Two-component response phosphate regulator	phoP
0	7.61394		Q8Y4H0	Probable cell division protein WhiA	whiA
0	7.39245		Q8Y4J7	Lmo2441 protein	lmo2441
0	7.78312		Q8Y4K5	Lmo2433 protein	lmo2433
0	7.93545		Q8Y4M5	Lmo2412 protein	lmo2412
0	7.37339		Q8Y4P2	Lmo2393 protein	lmo2393
0	7.43535		Q8Y4T9	Lmo2343 protein	lmo2343
0	8.75292		Q8Y576	Lmo2199 protein	lmo2199
0	7.05584		Q8Y5D3	Lmo2132 protein	lmo2132
0	7.50505		Q8Y5E5	Lmo2119 protein	lmo2119
0	6.8504		Q8Y5L8	PbpB protein	pbpB
0	6.98421		Q8Y5M3	Cell division protein DivIB	divIB
0	7.46813		Q8Y5N2	Quinolinate synthase A	nadA
0	7.33848		Q8Y5V5	Segregation and condensation protein B	scpB
0	7.20933		Q8Y5X3	Lmo1930 protein	lmo1930
0	7.77717		Q8Y627	Dihydrofolate reductase	lmo1873
0	6.79994		Q8Y686	ATP-dependent DNA helicase RecG	recG
0	7.14811		Q8Y6B3	Lmo1778 protein	lmo1778
0	7.70765		Q8Y6H7	UPF0435 protein lmo1707	lmo1707
0	7.4852		Q8Y6S0	Lmo1613 protein	lmo1613
0	7.24724		Q8Y6U6	Lmo1585 protein	lmo1585
0	8.19156		Q8Y710	Ammonium transporter	lmo1516
0	7.32118		Q8Y736	Lmo1487 protein	lmo1487
0	6.44364		Q8Y745	Oxygen-independent coproporphyrinogen-III oxidase-like protein	hemN
0	7.57267		Q8Y7A7	Acylphosphatase	acyP
0	6.77323		Q8Y7C1	1-deoxy-D-xylulose-5-phosphate synthase	dxs
0	6.59509		Q8Y7C4	Exodeoxyribonuclease 7 large subunit	xseA
0	8.89272		Q8Y7C8	Biotin carboxyl carrier protein of acetyl-CoA carboxylase	lmo1356
0	7.28122		Q8Y7Q4	Lmo1218 protein	lmo1218
0	7.47558		Q8Y817	Lmo1102 protein	lmo1102
0	7.50094		Q8Y8A2	Lmo1010 protein	lmo1010
0	7.35652		Q8Y8D1	Lmo0977 protein	lmo0977
0	7.38771		Q8Y8H1	Lmo0933 protein	lmo0933
0	7.45387		Q8Y8M7	Lmo0869 protein	lmo0869
0	7.07372		Q8Y8N8	Lmo0858 protein	lmo0858
0	7.04005		Q8Y8P4	Lmo0852 protein	lmo0852
0	6.75987		Q8Y8V2	Cys-tRNA(Pro)/Cys-tRNA(Cys) deacylase	lmo0790
0	6.81962		Q8Y8X8	Lipoate--protein ligase	lmo0764
0	7.22407		Q8Y978	Lmo0655 protein	lmo0655
0	7.42423		Q8Y987	Lmo0646 protein	lmo0646
0	7.221		Q8Y990	Transaldolase	fsa_like
0	6.81123		Q8Y9A3	Lmo0629 protein	lmo0629
0	7.35201		Q8Y9D2	Lmo0600 protein	lmo0600
0	7.0182		Q8Y9D3	Lmo0597 protein	lmo0597
0	6.77254		Q8Y9J1	Lmo0537 protein	lmo0537
0	7.70358		Q8Y9K5	Lmo0522 protein	lmo0522
0	7.48494		Q8Y9L6	Lmo0511 protein	lmo0511
0	7.06281		Q8YA41	Lmo0323 protein	lmo0323
0	7.60794		Q8YA66	Ribosomal RNA large subunit methyltransferase H	rlmH
0	7.02506		Q8YAE4	Lmo0186 protein	lmo0186
0	7.86057		Q8YAG2	Initiation-control protein YabA	lmo0164
0	7.06878		Q8YAN7	Lmo0080 protein	lmo0080
0	7.31328		Q8YAU3	Lmo0020 protein	lmo0020
0	7.34928		Q927T1	Lmo2562 protein	lmo2562
0	8.13833		Q92AP5	Lmo1763 protein	lmo1763
0	8.07445		Q92EH3	Heme-degrading monooxygenase	isdG
-0.00010252	8.78798		Q8YA96	DNA-directed RNA polymerase subunit beta	rpoC
-0.000457764	8.01397		P0DJO8	Motility gene repressor MogR	mogR
-0.0008564	10.0223		Q8Y436	Lmo2637 protein	lmo2637
-0.00136924	7.57207		Q8Y6N3	Lmo1651 protein	lmo1651
-0.00161743	9.18566		Q8Y4B2	Serine hydroxymethyltransferase	glyA
-0.00175953	9.86519		Q48754	CD4+ T-cell-stimulating antigen	tcsA
-0.00215006	8.5271		Q8Y9X5	Lmo0393 protein	lmo0393
-0.0024972	8.41223		Q8Y683	Lmo1814 protein	lmo1814
-0.00267649	8.19926		Q8YAV0	Quinol oxidase subunit 2	qoxA
-0.00283837	8.29144		Q8Y3X4	Lmo2705 protein	lmo2705
-0.00289679	7.41437		Q8Y6N9	Lmo1645 protein	lmo1645
-0.00290251	9.80084		P33379	Actin assembly-inducing protein	actA
-0.00338888	7.46851		Q8Y5Y1	Lmo1922 protein	lmo1922
-0.00342727	7.98219		Q8Y463	Lmo2592 protein	lmo2592
-0.00383234	7.67513		Q8Y3W4	CydD protein	cydD
-0.0038619	7.39756		Q8Y3R4	Lmo2769 protein	lmo2769
-0.003932	8.55477		Q8Y703	Multifunctional fusion protein	secD
-0.00393963	8.55207		Q8Y6J3	Deoxyuridine 5-triphosphate nucleotidohydrolase	lmo1691
-0.00394154	8.77806		Q8Y6P8	Lmo1636 protein	lmo1636
-0.00415182	9.47643		P33380	L-lactate dehydrogenase 1	ldh1
-0.00421524	8.51655		Q8Y623	HTH-type transcriptional regulator MntR	mntR
-0.00450039	8.8046		Q8Y8V1	Lmo0791 protein	lmo0791
-0.00483894	8.0389		Q8Y5N8	Isoleucine--tRNA ligase	ileS
-0.00488377	7.99126		Q8Y9J7	Lmo0530 protein	lmo0530
-0.00507164	8.90363		Q8YAF6	Lmo0170 protein	lmo0170
-0.00540352	7.25176		Q8Y423	Lmo2652 protein	lmo2652
-0.00589347	7.37405		Q8Y7F2	Riboflavin biosynthesis protein	ribC
-0.00622559	9.63577		P66611	30S ribosomal protein S7	rpsG
-0.00632191	8.41234		Q8Y6T0	Lmo1603 protein	lmo1603
-0.00634956	7.20539		Q8Y3Z0	Lmo2689 protein	lmo2689
-0.00641298	8.89856		Q8Y915	Glutamine--fructose-6-phosphate aminotransferase [isomerizing]	glmS
-0.00659895	7.50091		Q92CZ9	Lmo1023 protein	lmo1023
-0.00664616	9.77072		P63439	Acyl carrier protein	acpP
-0.00678706	7.72629		Q8Y8Y3	Lmo0759 protein	lmo0759
-0.00692892	8.03483		Q8YAJ7	Lmo0127 protein	lmo0127
-0.00709391	8.01111		Q8Y6D1	Lmo1757 protein	lmo1757
-0.00745487	7.90263		Q8Y5M6	Pyridoxal phosphate homeostasis protein	lmo2031
-0.00749922	8.98367		Q8Y6V0	Acetate kinase 1	ackA1
-0.00766325	9.36521		Q8Y445	50S ribosomal protein L18	rplR
-0.00772619	8.62078		Q8Y836	dTDP-4-dehydrorhamnose 3,5-epimerase	lmo1082
-0.00780797	7.52001		Q8Y8L0	mRNA interferase	lmo0888
-0.00784636	8.30501		Q8YAC7	Bifunctional protein TilS/HprT	tilS/hprT
-0.00830221	9.02914		Q8Y964	Lmo0669 protein	lmo0669
-0.00871229	7.65092		Q8Y9C5	Lmo0607 protein	lmo0607
-0.00909233	9.64811		Q8YAD3	50S ribosomal protein L25	rplY
-0.00911713	8.73148		Q8Y709	Aspartate--tRNA ligase	aspS
-0.00914621	9.0667		Q8Y689	Malonyl CoA-acyl carrier protein transacylase	fabD
-0.00946093	8.22053		Q8Y840	UTP--glucose-1-phosphate uridylyltransferase	lmo1078
-0.00969243	7.35984		Q8Y6Z8	Holliday junction ATP-dependent DNA helicase RuvB	ruvB
-0.00970554	9.93296		P64074	Enolase	eno
-0.00974846	7.63357		Q8YA94	Lmo0261 protein	lmo0261
-0.00998354	8.86019		Q8Y6C5	Bifunctional purine biosynthesis protein PurH	purH
-0.01017	7.85367		Q8Y644	Purine nucleoside phosphorylase DeoD-type	deoD
-0.010673	9.18823	rha	Q926Q9	Lmo2850 protein	lmo2850
-0.0106788	7.9791		Q8YA88	Lmo0271 protein	lmo0271
-0.0106997	8.02292		Q8Y6D0	DNA ligase	ligA
-0.0109363	8.84341		Q92CE7	Lmo1257 protein	lmo1257
-0.0109406	9.11106		P13128	Listeriolysin O	hly
-0.011167	8.58732		Q8Y7J2	Lmo1285 protein	lmo1285
-0.011507	8.62609		Q8Y583	Lmo2188 protein	lmo2188
-0.012532	7.59565		Q8Y5Y7	Lmo1916 protein	lmo1916
-0.0125995	7.08372		Q8Y4A2	UDP-N-acetylglucosamine 1-carboxyvinyltransferase 2	murA2
-0.012845	9.45398		Q8Y4I3	Triosephosphate isomerase 1	tpiA1
-0.0131683	9.08625		Q8Y553	UPF0342 protein lmo2223	lmo2223
-0.0133719	8.70754		Q8Y7Q2	Phenylalanine--tRNA ligase alpha subunit	pheS
-0.0134044	8.94579		Q8Y5B0	SepA protein	sepA
-0.0134726	7.80881		Q8Y454	Energy-coupling factor transporter ATP-binding protein EcfA1	ecfA1
-0.0135071	8.0192		Q8Y9J6	Lmo0531 protein	lmo0531
-0.0136378	7.96394		Q8Y6V6	Lmo1575 protein	lmo1575
-0.0137553	8.26361		Q8Y7C9	Lmo1354 protein	lmo1354
-0.0138202	10.1099		Q8Y704	Lmo1526 protein	lmo1526
-0.0141249	7.97186		Q8Y4K7	Lmo2431 protein	lmo2431
-0.0142431	8.0306		Q927C3	CydA protein	cydA
-0.0143502	7.63613		Q8Y5S0	Ketol-acid reductoisomerase (NADP(+))	ilvC
-0.0144858	8.89002		Q8YAR7	Lmo0047 protein	lmo0047
-0.015162	8.43075		Q8Y5X0	Lmo1935 protein	lmo1935
-0.0152125	8.32783		Q8Y5W4	Lmo1941 protein	lmo1941
-0.0153136	7.67783		Q8Y948	Lmo0689 protein	lmo0689
-0.0153794	7.80887		Q8Y7A3	DNA translocase FtsK	ftsK
-0.0155022	7.07287		Q8Y718	Lmo1508 protein	lmo1508
-0.0156765	7.89976		Q8Y5L9	UDP-N-acetylmuramoyl-L-alanyl-D-glutamate--2,6-diaminopimelate ligase	murE
-0.0157351	8.17129		Q8YAH4	Lmo0152 protein	lmo0152
-0.0158358	8.22167		Q8Y676	Methionyl-tRNA formyltransferase	fmt
-0.0167959	7.56851		Q8Y5C5	Lmo2140 protein	lmo2140
-0.0168691	9.48978		Q8Y8S1	Lmo0823 protein	lmo0823
-0.0170519	7.6484		Q8Y5R4	Alpha-acetolactate decarboxylase	lmo1992
-0.0171657	7.98368		Q8Y9D0	Lmo0602 protein	lmo0602
-0.0172596	8.3593		Q8Y5V6	Pseudouridine synthase	lmo1949
-0.0175095	9.04603		Q8Y9H0	Lmo0558 protein	lmo0558
-0.0176635	7.5232		Q8Y6S8	UDP-N-acetylmuramate--L-alanine ligase	murC
-0.0179033	8.14404		Q8Y3L2	Lmo2823 protein	lmo2823
-0.0182428	8.26996		Q8Y7G0	Ribosome maturation factor RimP	rimP
-0.0182729	8.7176		Q8YAA6	Transcription termination/antitermination protein NusG	nusG
-0.0185702	7.89604		Q8Y9J0	Lmo0538 protein	lmo0538
-0.018671	8.5466		Q8Y5F0	Lmo2114 protein	lmo2114
-0.0186815	8.70902		Q8Y581	Lmo2192 protein	lmo2192
-0.0189142	8.56714		Q8Y563	Lmo2213 protein	lmo2213
-0.0191584	8.58912		Q8Y825	NH(3)-dependent NAD(+) synthetase	nadE
-0.0191598	7.96484		Q8Y9H2	Lmo0556 protein	lmo0556
-0.0193224	7.21659		Q8Y8T6	Spermidine/putrescine import ATP-binding protein PotA	potA
-0.0194125	8.50473		Q8Y722	Alanine--tRNA ligase	alaS
-0.0196085	9.61367		Q8YAD5	Putative septation protein SpoVG 1	spoVG1
-0.0198107	8.03647		Q8Y6X9	Valine--tRNA ligase	valS
-0.0199285	8.57102		Q8Y9N9	50S ribosomal protein L32-1	rpmF1
-0.0200865	8.36723		Q8Y9F0	Lmo0579 protein	lmo0579
-0.0202327	8.03306		Q8Y6V5	Lmo1576 protein	lmo1576
-0.0207829	7.24618		Q8Y3W2	tRNA-specific adenosine deaminase	tadA
-0.0215805	8.05227		Q8Y671	Lmo1828 protein	lmo1828
-0.0216181	7.71154		Q92FQ6	Replicative DNA helicase	dnaC
-0.0219254	7.44256		P25147	Internalin B	inlB
-0.0220571	8.79426		Q8YAJ3	Lmo0132 protein	lmo0132
-0.02228	7.06592		Q8Y8G3	Lmo0941 protein	lmo0941
-0.0226655	8.252		Q8Y4G3	Pyrophosphatase PpaX	ppaX
-0.0227509	7.97698		Q8Y775	Lmo1422 protein	lmo1422
-0.0229573	8.55277		Q8Y889	Lmo1026 protein	lmo1026
-0.0231791	8.81904		Q8Y7B2	Dihydrolipoamide acetyltransferase component of pyruvate dehydrogenase complex	lmo1374
-0.0232	8.26193		Q8Y728	Lmo1495 protein	lmo1495
-0.0233688	9.74766		P66166	50S ribosomal protein L29	rpmC
-0.0234885	8.68533		Q8Y822	GMP synthase [glutamine-hydrolyzing]	guaA
-0.0235143	7.88834		Q8Y7L9	Lmo1255 protein	lmo1255
-0.0235734	8.80103		Q8Y3P4	Partition protein ParB homolg	parB
-0.0237563	7.81402		Q8Y7M6	Lmo1248 protein	lmo1248
-0.02404	7.48878		Q929P4	Maltodextrin-binding protein	lmo2125
-0.0241282	8.36568		Q8Y5N6	Lmo2021 protein	lmo2021
-0.0248303	8.76011		Q8Y3T8	Probable transaldolase 1	tal1
-0.025105	7.79525		Q8Y5M2	UDP-N-acetylglucosamine--N-acetylmuramyl-(pentapeptide) pyrophosphoryl-undecaprenol N-acetylglucosamine transferase	murG
-0.0251696	7.8348		Q8Y6X1	Primosome component (Helicase loader) DnaI	dnaI
-0.0252876	8.09913		Q8Y8R5	Fructose-1,6-bisphosphatase class 3	fbp
-0.0252924	8.91151		Q8Y404	Lmo2674 protein	lmo2674
-0.0253201	8.50538		Q8Y4E0	FtsE protein	ftsE
-0.0253518	7.28735		Q8Y8E4	Lmo0960 protein	lmo0960
-0.0253854	8.8727		Q8Y4W1	Lmo2318 protein	lmo2318
-0.0255351	8.82812		Q8Y617	Xanthine phosphoribosyltransferase	xpt
-0.025578	9.09367		Q8Y992	Lmo0641 protein	lmo0641
-0.02566	9.58913		P66383	30S ribosomal protein S13	rpsM
-0.0258422	7.76624		Q9RGX0	Regulatory protein Spx	spxA
-0.0258484	8.19446		Q8Y826	Nicotinate phosphoribosyltransferase	lmo1092
-0.025939	8.48098		P65770	NAD kinase 2	nadK2
-0.0260329	7.14635		Q8Y8C9	Lmo0979 protein	lmo0979
-0.0260916	8.15531		Q8Y770	Lmo1431 protein	lmo1431
-0.026305	7.65458		Q8Y666	Dihydroorotate dehydrogenase B (NAD(+)), electron transfer subunit	pyrK
-0.0263548	7.96949		Q8Y649	Lmo1851 protein	lmo1851
-0.0264599	7.28803		Q8Y633	Pyruvate, phosphate dikinase	lmo1867
-0.0265138	7.80744		Q8Y594	Lmo2175 protein	lmo2175
-0.0265369	8.85562		Q8Y6W5	Isocitrate dehydrogenase [NADP]	citC
-0.0271964	9.12875		Q8Y859	Lmo1059 protein	lmo1059
-0.0273786	8.17391		Q92AT9	Lmo1719 protein	lmo1719
-0.0274324	8.46452		Q8Y9J3	UPF0210 protein lmo0534	lmo0534
-0.0283506	7.94302		Q8Y9X2	Pyrroline-5-carboxylate reductase	proC
-0.0285354	8.88768		Q8Y435	Lmo2638 protein	lmo2638
-0.0287552	8.79534		Q8Y3I2	Membrane protein insertase YidC 2	yidC2
-0.029494	7.85395		Q8Y6J1	Regulatory protein RecX	recX
-0.0297298	8.64865		Q7AP69	Lmo1421 protein	lmo1421
-0.0305037	9.39456		Q8Y6M6	30S ribosomal protein S2	rpsB
-0.0311379	8.2355		Q92CZ5	Ribonuclease J	rnj
-0.0311418	8.66423		Q7AP53	Lmo2193 protein	lmo2193
-0.0312083	8.03088		Q8Y9Z7	Lmo0370 protein	lmo0370
-0.0312524	7.49049		Q8Y6M0	S-adenosylmethionine synthase	metK
-0.0313773	7.176		Q8Y5L0	tRNA(Met) cytidine acetate ligase	tmcAL
-0.0315733	8.24455		Q8YAV6	DNA gyrase subunit A	gyrA
-0.03227	9.65041		P66330	30S ribosomal protein S10	rpsJ
-0.0323148	7.98512		Q8Y6I1	Uncharacterized RNA methyltransferase lmo1703	lmo1703
-0.0328941	8.93392		Q8Y6V3	Lmo1578 protein	lmo1578
-0.0331011	9.51275		Q8Y6T1	Lmo1602 protein	lmo1602
-0.0332651	8.3665		Q8Y3L1	Lmo2824 protein	lmo2824
-0.0340493	7.57337		Q8Y8S6	Lmo0818 protein	lmo0818
-0.0344477	7.98942		Q8Y6M1	AnsB protein	ansB
-0.0349896	6.95673		Q8Y928	Lmo0714 protein	lmo0714
-0.0350709	8.13075		Q8Y6G9	Lmo1717 protein	lmo1717
-0.035141	8.34743		Q8Y8W8	Lmo0774 protein	lmo0774
-0.0351415	8.95513		Q8Y6T3	Catabolite control protein A	ccpA
-0.0352979	7.99403		Q8Y679	Lmo1820 protein	lmo1820
-0.0353026	9.68998		Q8Y9I9	Tagatose 1,6-diphosphate aldolase	lacD
-0.0353923	7.48965		Q8Y5Q0	AlsS protein	alsS
-0.0358739	7.72834		Q8Y6E5	Adenine deaminase	ade
-0.0362601	8.16361		P0DJM1	Chaperone protein DnaJ	dnaJ
-0.0367014	7.0845		P47762	DNA primase	dnaG
-0.0370698	7.97065		Q8Y3X5	DNA polymerase III subunit gamma/tau	dnaX
-0.0376182	7.828		Q8Y9Z0	Lmo0377 protein	lmo0377
-0.0376916	8.3228		Q8Y8K8	RsbT protein	rsbT
-0.0377879	9.13884		P0A491	50S ribosomal protein L35	rpmI
-0.0380559	8.34256		Q8Y9B9	Lmo0613 protein	lmo0613
-0.0381298	8.66752		Q926Y9	Inosine-5-monophosphate dehydrogenase	guaB
-0.0382051	8.56601		Q8Y920	Lmo0722 protein	lmo0722
-0.0382071	9.5422		Q927L2	50S ribosomal protein L22	rplV
-0.0384421	8.29188		Q8YAV7	DNA gyrase subunit B	gyrB
-0.0384474	8.21418		Q8Y8S5	Lmo0819 protein	lmo0819
-0.038641	8.99228		Q9RLT9	DNA-directed RNA polymerase subunit beta	rpoB
-0.0387688	8.69306		P47847	Protein translocase subunit SecA 1	secA1
-0.0389321	7.86408		Q926W7	Partition protein, ParA homolog	parA
-0.0390873	8.00462		Q8Y420	Deoxyguanosinetriphosphate triphosphohydrolase-like protein	lmo2657
-0.0390997	9.2978		Q8Y4B8	ATP synthase subunit b	atpF
-0.0393543	8.74932		Q8Y7E4	Lmo1339 protein	lmo1339
-0.0400372	9.78097		Q8Y6V1	Universal stress protein	lmo1580
-0.0403714	8.89136		Q8YAC3	Cysteine synthase	cysK
-0.0406847	8.79344		Q8Y6R4	Lmo1620 protein	lmo1620
-0.0408118	7.65143		Q8Y634	Putative pyruvate, phosphate dikinase regulatory protein 2	lmo1866
-0.0410056	7.82469		Q8Y733	Shikimate dehydrogenase (NADP(+))	aroE
-0.0411315	8.00035		Q8Y629	Lmo1871 protein	lmo1871
-0.0415034	7.92681		Q8Y4P5	Ferredoxin--NADP reductase 2	lmo2390
-0.0418105	8.71378		Q8Y7I4	Glycerol-3-phosphate dehydrogenase	glpD
-0.0429003	8.24343		Q8Y5X4	Nucleoside diphosphate kinase	ndk
-0.0429559	9.52486		Q8Y5G2	Pyridoxal 5-phosphate synthase subunit PdxS	pdxS
-0.0430756	7.87954		Q8Y841	Lmo1077 protein	lmo1077
-0.0431101	8.25246		Q8Y3Y7	Lmo2692 protein	lmo2692
-0.0437803	8.94941		Q8Y701	Lmo1529 protein	lmo1529
-0.0437946	8.43819		Q8Y7D3	Probable glycine dehydrogenase (decarboxylating) subunit 2	gcvPB
-0.0438452	9.46124		O53083	50S ribosomal protein L19	rplS
-0.0439141	7.5651		Q48768	Chemotaxis protein CheA	cheA
-0.0439186	7.14731		Q8Y8X2	Lmo0770 protein	lmo0770
-0.0440536	8.68326		Q8Y5B2	Ribonucleoside-diphosphate reductase	lmo2155
-0.0442057	8.11628		Q8YA81	Lmo0278 protein	lmo0278
-0.0444269	8.66391		Q8Y767	Ribonuclease J	rnj
-0.0444498	7.9302		Q8YAG3	Lmo0163 protein	lmo0163
-0.0448027	8.17511		Q8Y6N7	Lmo1647 protein	lmo1647
-0.0448053	8.32274		Q8Y6Z5	Probable transcriptional regulatory protein lmo1535	lmo1535
-0.0450554	8.64142		Q8Y6J6	Lmo1688 protein	lmo1688
-0.046	9.28416		Q8Y5H3	Lmo2089 protein	lmo2089
-0.0462563	7.71253		Q8Y6Y8	Lmo1543 protein	lmo1543
-0.0465584	8.554		Q8YAB6	Endopeptidase Clp ATP-binding chain C	clpC
-0.0466075	8.41999		Q8Y5W9	Glycerol-3-phosphate dehydrogenase [NAD(P)+]	gpsA
-0.0469017	7.52644		Q8Y7L6	Lmo1261 protein	lmo1261
-0.0469313	8.21801		Q8YA10	Lmo0356 protein	lmo0356
-0.0471873	8.22536		Q8Y8K9	RsbR protein	RsbR
-0.0476217	9.39236		Q7AP52	Lmo2196 protein	lmo2196
-0.0476274	8.69394		Q8YAC8	Polyribonucleotide nucleotidyltransferase domain present	lmo0218
-0.0478411	9.30799		Q8Y864	PdhB protein	PdhB
-0.0479274	8.42954		Q7AP68	OpuCD protein	opuCD
-0.0479741	8.34048		Q8Y897	Lmo1017 protein	lmo1017
-0.0480175	8.86265		Q8Y6B1	Peptidase T	pepT
-0.0484633	8.822		Q8Y5E6	Phosphoglucosamine mutase	glmM
-0.0487785	8.50784		Q8Y565	Ferrochelatase	hemH
-0.0489643	7.61233		P0DJM4	Heat-inducible transcription repressor HrcA	hrcA
-0.0490217	7.58328		Q8Y842	Lmo1076 protein	lmo1076
-0.0493474	7.93457		Q8Y763	Lmo1438 protein	lmo1438
-0.0497603	7.9967		Q8Y8P8	Lmo0848 protein	lmo0848
-0.0497758	7.83756		Q8Y5X9	TyrA protein	tyrA
-0.0501604	8.52287		Q8Y6C3	Phosphoribosylformylglycinamidine cyclo-ligase	purM
-0.0502458	8.79442		Q8Y6D2	Glutamyl-tRNA(Gln) amidotransferase subunit A	gatA
-0.0508676	9.266		Q8Y8I9	Aldehyde dehydrogenase	lmo0913
-0.051055	7.85409		P58588	Gluconeogenesis factor	lmo2473
-0.0511544	7.96957		P67195	Putative pyruvate, phosphate dikinase regulatory protein 1	lmo1457
-0.0514712	7.88577		Q8YAF2	Methionine--tRNA ligase	metG
-0.0514913	8.18828		Q8YA74	Lipoprotein	lmo0285
-0.0516419	8.68581		Q8Y846	Pyruvate carboxylase	pycA
-0.0519767	8.97194		Q92AJ3	Lmo1815 protein	lmo1815
-0.0521507	7.97477		Q8Y9T2	Lmo0441 protein	lmo0441
-0.0522833	8.93102		Q8Y4B3	Uracil phosphoribosyltransferase	upp
-0.0523052	8.3668		Q8Y6E3	Lmo1744 protein	lmo1744
-0.0525222	8.24758		Q8Y495	CTP synthase	pyrG
-0.0528202	8.85324		Q8Y9L2	Lmo0515 protein	lmo0515
-0.053134	8.85197		Q8Y5M4	Cell division protein FtsA	ftsA
-0.0541062	8.4353		Q8Y602	Pantothenate synthetase	panC
-0.0543952	7.98494		Q8Y9G7	Phosphoribosyl-ATP pyrophosphatase	hisE
-0.0543966	9.09311		Q48793	Ribose-phosphate pyrophosphokinase 1	prs1
-0.0545912	8.77891		Q8Y764	Aspartate-semialdehyde dehydrogenase	asd
-0.0547204	9.11581		Q8Y3T4	Serine--tRNA ligase	serS
-0.0547633	8.47686		Q8Y9T0	Lmo0443 protein	lmo0443
-0.0551968	8.35639		Q8Y570	Chaperone protein ClpB	clpB
-0.0553126	8.42121		Q92BM7	Ribosomal silencing factor RsfS	rsfS
-0.0555072	7.27701		Q8Y5Y8	Lmo1915 protein	lmo1915
-0.0555625	8.0905		Q8YAM2	Lmo0096 protein	lmo0096
-0.0556998	7.92478		Q8Y6G5	Lmo1722 protein	lmo1722
-0.0558515	9.07185		Q8YAR2	50S ribosomal protein L9	rplI
-0.055877	7.68452		Q8Y827	Lmo1091 protein	lmo1091
-0.0559692	8.99602		Q8Y7H4	Transketolase	tkt
-0.0561461	8.59112		Q8Y6Z6	L-lactate dehydrogenase 2	ldh2
-0.0562863	8.53725		Q8Y6R3	Lmo1621 protein	lmo1621
-0.0566702	9.63766		Q8Y5W7	Lmo1938 protein	lmo1938
-0.056694	8.62884		Q8Y7B3	Lmo1373 protein	lmo1373
-0.0567875	8.54552		Q8Y4F8	Lmo2486 protein	lmo2486
-0.0577111	8.12166		Q8Y6V8	Acetyl-coenzyme A carboxylase carboxyl transferase subunit beta	accD
-0.0577223	7.54295		Q8Y5R0	Lmo1996 protein	lmo1996
-0.0577331	8.56885		Q8Y835	dTDP-glucose 4,6-dehydratase	lmo1083
-0.0579591	8.38616		Q8Y5J3	Lmo2067 protein	lmo2067
-0.0580459	8.98358		Q8Y6B8	Adenylosuccinate lyase	purB
-0.0582485	7.95183		Q8Y7B8	DNA repair protein RecN	recN
-0.0591063	8.97183		Q8YAC6	ATP-dependent zinc metalloprotease FtsH	ftsH
-0.0591879	9.34823		P66484	30S ribosomal protein S19	rpsS
-0.0593033	8.51123		Q8Y969	Lmo0664 protein	lmo0664
-0.0595474	9.16841		Q8Y865	PdhA protein	pdhA
-0.0597911	9.04485		Q8Y6T2	3-deoxy-D-arabino-heptulosonate 7-phosphate synthase	aroA
-0.059824	7.93538		Q8Y782	Lmo1414 protein	lmo1414
-0.0598927	9.39373		Q8Y7G7	Ribosome-recycling factor	frr
-0.0600054	7.81632		Q8Y6L7	Lmo1667 protein	lmo1667
-0.0600791	8.19468		Q8YAJ5	Cell wall protein Lmo0130	lmo0130
-0.0602839	7.11737		Q8Y6F4	Lmo1733 protein	lmo1733
-0.0603414	7.9123		Q8Y3S7	Lmo2754 protein	lmo2754
-0.0607195	7.68811		Q8Y929	Lmo0713 protein	lmo0713
-0.0610013	8.64574		Q8Y4B9	ATP synthase subunit delta	atpH
-0.0610094	9.6341		Q8Y450	50S ribosomal protein L17	rplQ
-0.0610862	8.68807		Q8Y4Y8	Major tail shaft protein [Bacteriophage A118]	lmo2291
-0.061141	8.34836		Q8Y5W6	Cytidylate kinase	cmk
-0.0612092	8.19827		Q8Y5M1	UDP-N-acetylmuramoylalanine--D-glutamate ligase	murD
-0.0614605	7.54886		P0DJP3	Protein translocase subunit SecA 2	secA2
-0.0614791	8.50849		Q8Y6H5	Methionine aminopeptidase	map
-0.0614891	9.01296		Q8Y9D8	Lmo0592 protein	lmo0592
-0.0615735	7.92491		P0DJO9	Ribosomal protein L11 methyltransferase	prmA
-0.0618987	8.48269		Q8Y665	Carbamoyl-phosphate synthase large chain	carB
-0.0619512	9.30777		Q8Y7J7	GTP-sensing transcriptional pleiotropic repressor CodY	codY
-0.0619721	8.03121		Q7AP79	RNA polymerase sigma factor	sigB
-0.0624332	8.01565		Q8Y8T1	Lmo0813 protein	lmo0813
-0.0625634	8.60997		Q8Y8N0	ATP-dependent RNA helicase CshA	cshA
-0.0626359	9.11277		P64277	Transcription elongation factor GreA	greA
-0.062829	8.34467		Q8Y580	Lmo2194 protein	lmo2194
-0.0628657	6.74472		Q8Y474	Lmo2581 protein	lmo2581
-0.0632172	8.56003		Q8Y730	Lmo1493 protein	lmo1493
-0.0632286	8.24596		Q8Y695	Signal recognition particle protein	ffh
-0.0635805	8.83923		Q8Y850	Lmo1068 protein	lmo1068
-0.0635922	7.18873		Q8YA14	Lmo0352 protein	lmo0352
-0.0636754	7.34955		Q8Y6E0	Lmo1747 protein	lmo1747
-0.063725	9.02617		Q8Y3T3	Lmo2748 protein	lmo2748
-0.063839	9.37543		Q92BP2	Lmo1468 protein	lmo1468
-0.0640142	7.90568		Q8Y8L5	Lmo0882 protein	lmo0882
-0.0640581	7.28925		Q8Y8L3	Protoporphyrinogen oxidase	lmo0884
-0.0644796	7.01393		Q8Y8U0	Lmo0803 protein	lmo0803
-0.0646882	8.72125		Q8YAE0	Carbohydrate deacetylase	lmo0191
-0.065299	9.57107		P0A438	Phosphocarrier protein HPr	ptsH
-0.0655656	8.4271		Q8Y6P3	Aconitate hydratase	citB
-0.0655847	8.51407		Q8Y9C1	FMN-dependent NADH-azoreductase 1	azoR1
-0.0658753	7.73392		Q8Y7H7	LexA repressor	lexA
-0.0661607	9.19687		Q8Y5T9	Lmo1966 protein	lmo1966
-0.0662868	7.58623		Q8Y551	Fumarate hydratase class II	fumC
-0.0663538	7.9531		Q8Y680	Small ribosomal subunit biogenesis GTPase RsgA 2	rsgA2
-0.0669389	7.8633		Q8Y8Y0	GTPase HflX	hflX
-0.0683794	7.21759		Q8Y9F4	Lmo0574 protein	lmo0574
-0.068603	8.58863		Q8Y7F9	Transcription termination/antitermination protein NusA	nusA
-0.0688376	9.4937		O31149	Phosphoenolpyruvate-protein phosphotransferase	ptsI
-0.0689287	9.4086	rha	Q8Y3I7	L-rhamnose isomerase	rhaA
-0.0689301	8.2104		Q8Y4F5	UvrABC system protein B	uvrB
-0.0690579	9.05805		Q8Y6C6	Phosphoribosylamine--glycine ligase	purD
-0.0691814	10.0433		Q8Y4I1	Glyceraldehyde-3-phosphate dehydrogenase	gap
-0.0693507	8.7859		P58695	Asparagine--tRNA ligase	asnS
-0.0694485	8.05192		Q8Y478	Lmo2577 protein	lmo2577
-0.0699606	7.0916		Q8Y6F3	Lmo1734 protein	lmo1734
-0.0700073	8.40162		Q8Y3X9	Lmo2700 protein	lmo2700
-0.0703912	9.37147		Q8Y4L2	Glycine cleavage system H protein	gcvH
-0.0710332	7.95806		Q8YAC4	33 kDa chaperonin	hslO
-0.0711675	7.13567		Q8YAN9	Lmo0078 protein	lmo0078
-0.0714712	8.51143		Q8Y8E8	Lmo0956 protein	lmo0956
-0.0718989	7.81918		Q8Y9V5	Lmo0415 protein	lmo0415
-0.0719876	9.47441		Q8Y979	Lmo0654 protein	lmo0654
-0.0720444	7.4969		Q8Y3L0	Phosphoserine aminotransferase	serC
-0.0721681	6.98236		Q8Y4N6	Lmo2399 protein	lmo2399
-0.0722079	8.13229		Q8Y4A8	Peptide chain release factor 1	prfA
-0.0727091	7.28914		Q8Y489	Lipoyl-[GcvH]:protein N-lipoyltransferase	lipL
-0.072722	8.6397		Q8Y606	Aminotransferase	aspB
-0.0730515	8.86298		Q8Y971	ThiD protein	thiD
-0.0730605	7.93262		Q8YAW2	Chromosomal replication initiator protein DnaA	dnaA
-0.073288	9.02829		Q8Y3P3	Lmo2792 protein	lmo2792
-0.0733967	8.8987	rha	Q8Y3I6	Rhamnulokinase	rhaB
-0.0734699	7.75072		Q8Y4U1	Lmo2341 protein	lmo2341
-0.073678	9.32094		Q927L9	50S ribosomal protein L5	rplE
-0.0739913	7.64659		Q8Y431	Lmo2643 protein	lmo2643
-0.0739942	8.87895		Q8Y4C5	Mbl protein	mbl
-0.0740192	7.37709		Q8Y8W1	Lmo0781 protein	lmo0781
-0.0740738	8.02678		Q8Y6W6	DNA polymerase I	polA
-0.0741367	8.30647		Q8Y5W8	GTPase Der	der
-0.0745223	7.75636		Q8Y9K2	Lmo0525 protein	lmo0525
-0.0751572	8.13107		Q8Y768	Lmo1433 protein	lmo1433
-0.0752397	8.57242		Q8Y3P9	Catalase	kat
-0.0752912	8.42447		Q7AP67	OpuCC protein	opuCC
-0.0753298	7.41764		Q8Y4E3	Cardiolipin synthase	cls
-0.0753369	7.78831		Q8Y4R0	Aspartokinase	lmo2374
-0.075593	7.80789		Q8Y547	Lmo2229 protein	lmo2229
-0.076015	8.10978		Q8Y5R3	Pdp protein	pdp
-0.07602	7.78532		Q8Y564	Uroporphyrinogen decarboxylase	hemE
-0.0764751	8.54865		Q8YA72	Lmo0287 protein	lmo0287
-0.076704	7.88048		Q8Y5V3	Diaminopimelate decarboxylase	lysA
-0.0767417	8.24716		Q8Y5N3	NadC protein	nadC
-0.0767972	7.50143		Q8Y3T0	Lmo2751 protein	lmo2751
-0.0768681	8.2919		Q8Y4A5	Threonine synthase	thrC
-0.0769901	8.9452		Q8Y6Y3	MreB protein	mreB
-0.0770588	9.13242		Q8Y4I2	Phosphoglycerate kinase	pgk
-0.0770879	7.46373		Q8Y7J0	DNA topoisomerase 4 subunit A	parC
-0.0776148	7.28432		Q8Y8E3	Lmo0961 protein	lmo0961
-0.0780411	8.03084		Q8Y616	Metal-dependent carboxypeptidase	lmo1886
-0.0783982	8.46792		Q8Y6P7	Lmo1637 protein	lmo1637
-0.0784259	7.39573		Q8Y687	Transcription factor FapR	fapR
-0.0788741	8.38443		Q8Y496	Autolysin, amidase	ami
-0.0790279	7.77253		Q8Y7A5	Isopentenyl-diphosphate delta-isomerase	fni
-0.0794001	8.20205		Q8Y5A3	Lmo2166 protein	lmo2166
-0.0797172	8.85217		Q8Y8U8	Lmo0794 protein	lmo0794
-0.0799632	7.79751		Q8Y9R9	Lmo0454 protein	lmo0454
-0.080121	8.06963		Q8YAB1	Cysteine--tRNA ligase	cysS
-0.0803466	8.68356		Q8Y668	Orotate phosphoribosyltransferase	pyrE
-0.0809526	9.50039		Q8Y446	30S ribosomal protein S5	rpsE
-0.0814357	8.22238		Q8Y5V9	Lmo1946 protein	lmo1946
-0.0820007	8.35516		Q8Y6T4	Tyrosine--tRNA ligase	tyrS
-0.0822206	8.11398		Q8Y626	Thymidylate synthase	thyA
-0.082602	8.88234		P0A4J8	Anti-sigma-B factor antagonist	rsbV
-0.0827463	7.7922		Q8Y8A4	Aminotransferase	lmo1006
-0.0833712	8.90688		Q8Y7E8	Lmo1334 protein	lmo1334
-0.08358	8.39616		Q8Y693	Signal recognition particle receptor FtsY	ftsY
-0.0840847	7.66314		Q8Y888	Lmo1029 protein	lmo1029
-0.0845294	7.93503		Q8Y4R4	Lmo2370 protein	lmo2370
-0.0847578	8.16513		Q8Y797	Lmo1393 protein	lmo1393
-0.0847976	7.91342		Q7AP48	Lmo2550 protein	lmo2550
-0.0856605	8.26093		Q8Y8P1	D-alanine--D-alanine ligase	ddl
-0.0859599	9.29631		Q8Y5M5	Cell division protein FtsZ	ftsZ
-0.085989	7.57808		Q8Y875	Lmo1042 protein	lmo1042
-0.0865769	8.56975		Q8Y8C6	Lmo0982 protein	lmo0982
-0.0867538	8.30681		Q8Y866	Peptide deformylase	def
-0.0868628	7.67779		Q8Y742	Elongation factor 4	lepA
-0.0868683	7.5805		Q8YAV2	Lmo0011 protein	lmo0011
-0.0869045	8.59806		Q8YAB3	Glutamate--tRNA ligase	gltX
-0.0870285	9.15008		Q92AU7	Lmo1710 protein	lmo1710
-0.0877151	8.42058		Q8Y6T8	Septation ring formation regulator EzrA	ezrA
-0.0884342	8.64695		P28764	Superoxide dismutase [Mn]	sodA
-0.0888734	8.50061		Q8Y5Y0	3-phosphoshikimate 1-carboxyvinyltransferase	aroA
-0.0889678	9.60135		Q8Y6Y9	50S ribosomal protein L21	rplU
-0.0890017	8.5763		Q927W3	ATP synthase gamma chain	atpG
-0.0891652	8.47657		Q8Y4I4	2,3-bisphosphoglycerate-independent phosphoglycerate mutase	gpmI
-0.0895619	8.2512		Q8Y4F6	UvrABC system protein A	uvrA
-0.0898108	8.55041		Q929C7	Lmo2248 protein	lmo2248
-0.0901256	7.66867		Q8Y3W3	CydC protein	cydC
-0.0904899	9.12749		Q8Y571	2,3-bisphosphoglycerate-dependent phosphoglycerate mutase	gpmA
-0.0905418	6.91541		Q8Y833	Lmo1085 protein	lmo1085
-0.0907373	8.23371		Q8Y6Q1	Anthranilate synthase component 1	trpE
-0.0908332	9.53762		Q8Y6W1	Pyruvate kinase	pykA
-0.0909164	7.08607		Q8Y4E6	Two-component sensor histidine kinase	phoR
-0.0910087	7.7374		Q8Y8G8	Lmo0936 protein	lmo0936
-0.0911527	8.21447		Q8Y642	Lmo1858 protein	lmo1858
-0.0915098	8.05327		Q8Y6K3	5-methyltetrahydropteroyltriglutamate--homocysteine methyltransferase	metE
-0.0915351	8.28892		Q8Y6C2	Amidophosphoribosyltransferase	purF
-0.0917492	8.03495		Q8Y7N8	Lmo1236 protein	lmo1236
-0.0918231	8.81378		Q8Y690	FabG protein	fabG
-0.0918331	9.7263		Q8Y8V9	Lmo0783 protein	lmo0783
-0.0920105	6.95216		Q8Y8R6	Pyruvate-flavodoxin oxidoreductase	nifJ
-0.092257	7.86343		Q8Y725	Endolytic murein transglycosylase	mltG
-0.0923517	7.52499		Q8YA71	Lmo0288 protein	lmo0288
-0.093061	8.29511		Q8Y9K6	Lmo0521 protein	lmo0521
-0.0936146	8.61604		Q8Y6Q6	Tryptophan synthase beta chain	trpB
-0.0937567	8.15152		Q8Y4C4	UDP-N-acetylglucosamine 1-carboxyvinyltransferase 1	murA1
-0.0938015	8.20715		Q8Y577	Tryptophan--tRNA ligase	trpS
-0.0939207	8.53835		Q8Y4R2	Lmo2372 protein	lmo2372
-0.0941215	8.04258		Q926X1	Ribosome-binding ATPase YchF	ychF
-0.0944197	7.6947		P67055	Demethylmenaquinone methyltransferase	menG
-0.0945997	9.26916		Q8Y4P4	Lmo2391 protein	lmo2391
-0.0946314	7.3057		Q8YAM0	Lmo0098 protein	lmo0098
-0.0951157	8.80016		Q8Y6U8	Thiol peroxidase	tpx
-0.0953226	8.20058		Q8Y3Z4	Permease IIC component	lmo2684
-0.0955658	6.97705		Q8Y9S2	Lmo0451 protein	lmo0451
-0.0957961	8.39978		Q8Y4U2	Pseudouridine-5-phosphate glycosidase	psuG
-0.0967407	8.64157		Q8Y5G0	Pta protein	pta
-0.0968714	8.24802		Q8Y663	Dihydroorotase	pyrC
-0.0970764	8.07609		Q8Y9G4	1-(5-phosphoribosyl)-5-[(5-phosphoribosylamino)methylideneamino] imidazole-4-carboxamide isomerase	hisA
-0.0975931	8.40983		Q8Y824	Lmo1094 protein	lmo1094
-0.0977216	7.05626		Q8Y3S9	Lmo2752 protein	lmo2752
-0.0977223	7.87178		Q8Y544	Lmo2232 protein	lmo2232
-0.0982571	9.31065		P66352	30S ribosomal protein S11	rpsK
-0.0982718	8.48608		Q8Y8V6	FMN-dependent NADH-azoreductase 2	azoR2
-0.0987196	7.83644		Q8Y6J9	Glutamate-1-semialdehyde 2,1-aminomutase 2	hemL2
-0.0993831	7.96379		Q8Y8H4	Lmo0930 protein	lmo0930
-0.100363	7.94015		Q8Y4G1	HPr kinase/phosphorylase	hprK
-0.100425	8.28074		Q8Y5X8	Histidinol-phosphate aminotransferase	hisC
-0.10067	8.17278		Q8Y484	Lmo2571 protein	lmo2571
-0.101811	8.44234		Q8Y7J8	ATP-dependent protease ATPase subunit HslU	hslU
-0.1022	7.93357		Q8Y9I7	Lmo0541 protein	lmo0541
-0.103091	8.86448		Q8Y862	Dihydrolipoyl dehydrogenase	PdhD
-0.103311	7.43218		Q8Y8H7	Lmo0926 protein	lmo0926
-0.10351	8.03052		Q8Y8K3	Lmo0898 protein	lmo0898
-0.103554	8.35664		Q8Y664	Carbamoyl-phosphate synthase small chain	carA
-0.104183	8.44292		Q8Y6R2	ADP-dependent (S)-NAD(P)H-hydrate dehydratase	nnrD
-0.104189	8.14808		Q8YAJ6	Lmo0129 protein	lmo0129
-0.104219	7.62456		Q8Y5I7	tRNA N6-adenosine threonylcarbamoyltransferase	tsaD
-0.105175	9.42313		P66125	50S ribosomal protein L27	rpmA
-0.105311	8.17249		Q8Y688	Phosphate acyltransferase	plsX
-0.106213	7.71722		P25145	Uncharacterized oxidoreductase Lmo0432	lmo0432
-0.107525	7.98615		Q8Y5U0	Lmo1965 protein	lmo1965
-0.107996	7.7132		Q8Y7C2	Lmo1363 protein	lmo1363
-0.108397	8.78307		P0DJP2	Ribonuclease Y	rny
-0.108607	8.01932		Q8Y7A1	Lmo1389 protein	lmo1389
-0.108953	8.01309		Q8Y6W7	Formamidopyrimidine-DNA glycosylase	mutM
-0.109196	7.98403		Q7AP84	Lmo0319 protein	lmo0319
-0.109421	7.58281		Q8Y6Z4	Prephenate dehydratase	pheA
-0.109674	7.85538		Q8Y9Q2	Lmo0471 protein	lmo0471
-0.109834	7.82742		Q8YAS0	Arginine deiminase	arcA
-0.110054	7.19064		Q8Y839	Lmo1079 protein	lmo1079
-0.110185	8.63215		Q8Y660	Bifunctional protein PyrR	pyrR
-0.110476	9.60666		Q8Y557	Foldase protein PrsA 2	prsA2
-0.110704	8.41662		P58641	Orotidine 5-phosphate decarboxylase	pyrF
-0.110874	8.34873		Q8Y6E4	Lmo1743 protein	lmo1743
-0.110952	7.89946		Q8Y4G6	UDP-glucose 4-epimerase	galE
-0.111183	8.33582		Q8Y5N9	Diaminopimelate epimerase	dapF
-0.111249	7.66666		Q8Y893	Sensor histidine kinase	lmo1021
-0.111269	8.80392		Q8Y6C1	Phosphoribosylformylglycinamidine synthase subunit PurL	purL
-0.111452	8.77696		Q8Y786	Pyruvate formate-lyase	pflB
-0.1115	8.05542		Q8Y677	Lmo1822 protein	lmo1822
-0.111728	8.33933		Q8YAD8	Lmo0193 protein	lmo0193
-0.111892	7.83612		Q8Y8Q5	Calcium-transporting ATPase lmo0841	lmo0841
-0.112188	8.15085		Q8Y610	PbpA protein	pbpA
-0.113139	8.68277		Q8Y574	3-oxoacyl-[acyl-carrier-protein] synthase 2	lmo2201
-0.113226	8.88397		Q8Y6C0	Phosphoribosylformylglycinamidine synthase subunit PurQ	purQ
-0.113276	8.0404		Q8Y601	3-methyl-2-oxobutanoate hydroxymethyltransferase	panB
-0.113291	7.72761		Q8Y615	Lmo1887 protein	lmo1887
-0.113833	7.29181		Q8Y555	Lmo2221 protein	lmo2221
-0.113878	8.09639		Q8Y5S7	Glucose-6-phosphate 1-dehydrogenase	zwf
-0.114236	8.53235		Q8Y573	3-oxoacyl-[acyl-carrier-protein] synthase 3	fabH
-0.114241	7.69328		Q8Y8E6	Lmo0958 protein	lmo0958
-0.11457	8.12225		Q8Y681	Ribulose-phosphate 3-epimerase	lmo1818
-0.114815	7.4973		Q8Y6I9	Phosphatidylglycerol lysyltransferase	mprF
-0.115205	7.79467		Q8Y8J5	Lmo0906 protein	lmo0906
-0.11521	8.53924		Q8Y651	Manganese transport system ATP-binding protein MntB	mntB
-0.115233	7.27852		Q8Y4S3	Lmo2359 protein	lmo2359
-0.115283	8.45518		Q92BX8	Two-component response regulator	lisR
-0.115324	8.33278		Q8Y919	Lmo0723 protein	lmo0723
-0.115367	8.86564		Q8Y8K6	Serine-protein kinase RsbW	rsbW
-0.11751	9.96298		Q8Y498	FbaA protein	fbaA
-0.118434	7.44509		Q8Y788	DNA mismatch repair protein MutL	mutL
-0.119195	8.83658		Q8Y980	Lmo0653 protein	lmo0653
-0.119281	8.0493		Q8Y3R6	Lmo2767 protein	lmo2767
-0.119391	7.74086		Q7AP64	Lmo1453 protein	lmo1453
-0.119915	8.4481		Q8Y892	Lmo1022 protein	lmo1022
-0.120182	7.42728		Q8Y5L2	Putative 2-dehydropantoate 2-reductase	lmo2046
-0.121534	9.00212		Q8Y7I9	S-ribosylhomocysteine lyase	luxS
-0.123613	9.06893		Q8Y8A1	2,3,4,5-tetrahydropyridine-2,6-dicarboxylate N-acetyltransferase	dapH
-0.123738	8.68992		P52331	RNA polymerase sigma factor SigA	sigA
-0.123837	8.4674		Q8Y8C5	Glutathione peroxidase	lmo0983
-0.124178	7.40812		Q8YAK8	Lmo0110 protein	lmo0110
-0.124625	7.91064		Q7AP63	Lmo1467 protein	lmo1467
-0.124907	8.48515	rha	Q8Y3I9	L-rhamnose mutarotase	rhaM
-0.125413	8.56777		Q8Y781	Lmo1415 protein	lmo1415
-0.127521	8.61385		Q8Y4G8	Lmo2475 protein	lmo2475
-0.127702	7.91536		Q48762	Uncharacterized PIN and TRAM-domain containing protein Lmo0234	lmo0234
-0.128426	8.09086		Q8Y556	3-5 exoribonuclease YhaM	yhaM
-0.128824	7.91786		Q8Y7A2	Lmo1387 protein	lmo1387
-0.128997	7.72226		Q8Y746	Lmo1466 protein	lmo1466
-0.129178	8.03723		Q8Y5X7	Chorismate mutase AroH	lmo1926
-0.129342	7.11863		Q8Y6N2	Lmo1652 protein	lmo1652
-0.129382	8.60725		Q8Y708	Histidine--tRNA ligase	hisS
-0.130053	8.42796		Q8Y483	Lmo2572 protein	lmo2572
-0.130536	7.55622		Q8YA91	Lmo0268 protein	lmo0268
-0.131805	7.67849		Q8Y667	Dihydroorotate dehydrogenase B (NAD(+)), catalytic subunit	pyrD
-0.132076	8.9083		Q8Y6Q0	Aldehyde-alcohol dehydrogenase	lmo1634
-0.132224	7.46376		Q8Y9E6	Lmo0584 protein	lmo0584
-0.134443	8.63145		Q8Y4A4	Homoserine dehydrogenase	hom
-0.134771	7.41923		Q8Y5C4	Lmo2141 protein	lmo2141
-0.135474	7.4776		Q8Y7G1	DNA polymerase III PolC-type	polC
-0.135594	9.24185		P0A3L1	Translation initiation factor IF-3	infC
-0.135869	7.45562		Q8Y5Y5	Lmo1918 protein	lmo1918
-0.135883	8.09195		Q8Y6Z3	GTPase Obg	obg
-0.135895	8.5361		P0A485	50S ribosomal protein L31 type B	rpmE2
-0.136269	8.89861		Q8Y5J6	Large-conductance mechanosensitive channel	mscL
-0.137974	7.76268		Q8Y6I5	Lmo1699 protein	lmo1699
-0.138011	7.40946		Q8Y4L6	Lmo2421 protein	lmo2421
-0.139121	7.98735		Q8Y4G9	Nucleotide-binding protein lmo2474	lmo2474
-0.140108	7.57681		Q8Y5I3	Lmo2079 protein	lmo2079
-0.140704	8.3275		Q8Y7D2	Lmo1351 protein	lmo1351
-0.141659	6.74617		Q8Y5R9	2-isopropylmalate synthase	leuA
-0.142782	8.34382		Q8Y4K4;Q9F5P3	Probable glutamate decarboxylase gamma	lmo2434
-0.143143	7.98679		Q8Y755	DEAD-box ATP-dependent RNA helicase CshB	cshB
-0.14395	8.59543		Q8Y8U6	Lmo0796 protein	lmo0796
-0.144969	7.42503		P53434	GTP cyclohydrolase 1 type 2 homolog	lmo1452
-0.145239	8.25433		Q8Y6L6	Lmo1668 protein	lmo1668
-0.145828	7.06187		Q8Y4A3	Transcription termination factor Rho	rho
-0.146391	8.87297		Q8Y3Z5	Lmo2683 protein	lmo2683
-0.14834	7.70179		Q8Y895	Lmo1019 protein	lmo1019
-0.150934	7.79612		Q8Y7P2	Lmo1231 protein	lmo1231
-0.151442	7.33935		Q8YAB0	Mini-ribonuclease 3	mrnC
-0.151624	8.05162		P58724	Blue-light photoreceptor	lmo0799
-0.152261	8.72677		Q8Y9H5	Lmo0553 protein	lmo0553
-0.152315	8.39506		Q8Y579	Lmo2195 protein	lmo2195
-0.152333	8.45978		Q8Y7E9	Lmo1333 protein	lmo1333
-0.153355	8.05994		Q8Y6G8	Lmo1718 protein	lmo1718
-0.153949	8.1284		Q8Y6W4	Citrate synthase	citZ
-0.154238	9.40931		P66623	30S ribosomal protein S8	rpsH
-0.15429	8.15171		Q8Y5X6	3-dehydroquinate synthase	aroB
-0.154407	7.60525		Q8Y4D8	Peptide chain release factor 2	prfB
-0.154518	7.9943		P33385	Uncharacterized lipoprotein Lmo0207	lmo0207
-0.155097	7.41446		Q8Y7J1	DNA topoisomerase 4 subunit B	parE
-0.155771	7.82494		Q8YA12	Lmo0354 protein	lmo0354
-0.155894	7.93716		Q8Y568	Lmo2208 protein	lmo2208
-0.159539	7.79083		Q8Y8G6	Lmo0938 protein	lmo0938
-0.160273	7.10267		Q8Y7P0	UvrABC system protein C	uvrC
-0.160322	8.34457		Q8Y6Q4	Indole-3-glycerol phosphate synthase	trpC
-0.161057	7.83278		Q8Y869	Molybdenum cofactor biosynthesis protein B	lmo1048
-0.16134	8.24147		Q8Y6X2	Threonine--tRNA ligase	thrS
-0.161691	7.6444		Q8Y4U0	Pseudouridine synthase	lmo2342
-0.162055	8.36352		Q8Y7N6	Ribonuclease PH	rph
-0.162751	7.99183		Q8Y4A6	Homoserine kinase	thrB
-0.162801	7.60294		Q8Y6Z7	Holliday junction ATP-dependent DNA helicase RuvA	ruvA
-0.165852	8.32106		Q8Y4F3	Lmo2491 protein	lmo2491
-0.166315	7.3512		Q8Y6S7	Lmo1606 protein	lmo1606
-0.166858	7.81341		Q928R7	Lmo2366 protein	lmo2366
-0.167148	7.19056		P58414	Probable cadmium-transporting ATPase	cadA
-0.167675	7.95757		P0A442	Pyruvate formate-lyase-activating enzyme	pflA
-0.168145	8.8033		Q8YA11	Lmo0355 protein	lmo0355
-0.168456	7.39505		Q8YAT6	Lmo0027 protein	lmo0027
-0.171344	7.6074		Q8Y511	ATP-dependent helicase/nuclease subunit A	addA
-0.172042	7.89486		Q8Y9N4	3-dehydroquinate dehydratase	aroD
-0.172917	8.13934		Q8Y829	TagD protein	tagD
-0.17629	7.27759		Q8Y625	Lmo1875 protein	lmo1875
-0.181944	7.72386		Q93Q56	Glutamate 5-kinase	proB
-0.183124	8.03068		Q8Y4M0	Lipoprotein	lmo2417
-0.1874	6.97574		Q8Y469	Lmo2586 protein	lmo2586
-0.191632	8.35266		Q8Y769	Lmo1432 protein	lmo1432
-0.19164	8.10616		Q8Y756	Probable endonuclease 4	nfo
-0.194058	6.87758		Q8Y4U8	Putative integrase [Bacteriophage A118]	int
-0.194365	8.05588		Q8Y4H1	NADPH dehydrogenase	namA
-0.194789	8.24949		Q8Y6Q5	N-(5-phosphoribosyl)anthranilate isomerase	trpF
-0.196727	8.7094		Q8Y3I3	Lmo2853 protein	lmo2853
-0.197268	8.86671		Q8Y8E2	Listeria epitope LemA	lemA
-0.19755	7.72688		Q8Y852	Lmo1066 protein	lmo1066
-0.198406	8.46993		Q8Y3T5	Lmo2746 protein	lmo2746
-0.202643	6.77951		Q8YAU5	Beta-glucosidase	lmo0018
-0.206256	7.58669		Q8Y6A3	tRNA (guanine-N(1)-)-methyltransferase	trmD
-0.206448	8.14517		Q8Y4U9	Lmo2331 protein	lmo2331
-0.206887	7.67862		Q8Y5V8	ResE protein	resE
-0.20769	8.74456		Q92DC5	RsbS protein	rsbS
-0.208452	7.74837		Q8Y9C4	Lmo0608 protein	lmo0608
-0.211039	8.30918		Q8Y4L1	Lmo2426 protein	lmo2426
-0.215842	9.11368		Q8Y614	Cell cycle protein GpsB	gpsB
-0.217976	8.04187		P0A2X5	Adenine phosphoribosyltransferase	apt
-0.218121	6.95216		Q8Y7H2	Lmo1308 protein	lmo1308
-0.220895	9.43854		P66054	50S ribosomal protein L11	rplK
-0.222972	7.46495		Q9S389	D-alanyl carrier protein	dltC
-0.225021	8.69228		Q8Y673	DNA-directed RNA polymerase subunit omega	rpoZ
-0.226801	7.90357		Q928N1	Lmo2402 protein	lmo2402
-0.227742	8.88637		Q8Y8W0	Lmo0782 protein	lmo0782
-0.234081	7.75575		Q8Y6K0	Lmo1684 protein	lmo1684
-0.239764	8.3355		Q8Y711	Lmo1515 protein	lmo1515
-0.246641	7.08347		Q8Y8V7	Lmo0785 protein	lmo0785
-0.271007	8.44765		Q8Y9J4	UPF0237 protein lmo0533	lmo0533
-0.273464	8.16997		Q8Y773	Divalent metal cation transporter MntH	mntH
-0.27552	8.64991		Q8Y7C6	Transcription antitermination protein NusB	nusB
-0.282046	7.48528		Q8Y8C0	Peptide chain release factor 3	prfC
-0.285672	8.17754		Q8YAU9	AA3-600 quinol oxidase subunit I	qoxB
-0.313749	8.23155		Q8Y504	Protein gp29 [Bacteriophage A118]	lmo2274
-0.329711	8.27114		Q8Y6Q3	Anthranilate phosphoribosyltransferase	trpD
-0.388475	7.11504		Q8Y9V0	Lmo0420 protein	lmo0420
-0.397672	7.86997		Q8Y9G5	Imidazole glycerol phosphate synthase subunit HisF	hisF
-0.496431	6.67725		Q8Y5Z3	Lmo1910 protein	lmo1910
-0.497405	8.01351		Q8Y7S8	Lmo1193 protein	cbiC
-0.52403	7.0136		Q8Y8C2	Lmo0986 protein	lmo0986
-0.529855	7.18373		Q7AP75	GbuB protein	gbuB
-0.551471	6.63193		Q8Y9S1	Lmo0452 protein	lmo0452
-0.581006	6.55184		Q7AP82	Lmo0685 protein	lmo0685
-0.607278	6.93657		Q8Y9S8	Lmo0445 protein	lmo0445
-0.611583	7.00915		Q8Y5S8	Ribonuclease Z	rnz
-0.628133	7.27145		Q8Y4D4	Lmo2516 protein	lmo2516
-0.645642	7.22845		Q8Y854	Lmo1064 protein	lmo1064
-0.658695	8.6135		Q8Y7R2	Lmo1209 protein	lmo1209, B12
-0.6847	7.3996		Q8Y5L6	Transcriptional regulator MraZ	mraZ
-0.688564	7.3102		Q8Y871	Cyclic pyranopterin monophosphate synthase	moaC
-0.690585	7.4951		Q8Y5X2	Lmo1932 protein	lmo1932
-0.697233	7.186		Q8Y5F7	Lmo2107 protein	lmo2107
-0.697805	7.17307		Q8Y7I1	Lmo1297 protein	lmo1297
-0.700927	7.36144		Q8Y9U4	Lmo0426 protein	lmo0426
-0.717496	7.44163		Q8Y6Y4	Cell shape-determining protein MreC	mreC
-0.731847	7.26038		Q8Y503	Portein gp28 [Bacteriophage A118]	lmo2275
-0.735811	6.88887		Q8YAT2	Transcriptional regulator LacI family	lmo0031
-0.740416	7.37491		Q8Y9N1	Lmo0494 protein	lmo0494
-0.741474	7.15975		Q8Y9J2	Lmo0535 protein	lmo0535
-0.757556	7.44648		Q8Y6Y6	Probable septum site-determining protein MinC	minC
-0.761268	7.9158		Q8Y6A0	Lmo1795 protein	lmo1795
-0.768265	7.66877		Q8Y7E7	5-formyltetrahydrofolate cyclo-ligase	lmo1336
-0.770855	7.96969		Q8Y9U3	Lmo0427 protein	lmo0427
-0.779575	7.48613		Q8Y4V0	Lmo2330 protein	lmo2330
-0.787012	7.08279		Q8Y4K8	Lmo2429 protein	lmo2429
-0.790188	7.65924		Q8YAE2	Ribosomal RNA small subunit methyltransferase A	rsmA
-0.793301	7.39372		Q8Y741	Lmo1481 protein	lmo1481
-0.794021	7.79582		Q8Y4Q1	Lmo2384 protein	lmo2384
-0.79884	7.29839		Q8Y7M1	Lmo1253 protein	lmo1253
-0.809101	7.84463		Q8Y405	Lmo2673 protein	lmo2673
-0.814428	7.64128		Q8Y896	Copper homeostasis protein CutC	cutC
-0.81952	7.2348		Q8Y4I7	Lmo2452 protein	lmo2452
-0.819529	7.42672		Q8Y8J3	Lmo0908 protein	lmo0908
-0.832125	7.51323		Q8Y5K4	Lmo2056 protein	lmo2056
-0.834825	7.47327		Q8Y8D7	NAD kinase 1	nadK1
-0.845738	7.1321		Q8Y6D6	Uncharacterized RNA methyltransferase lmo1751	lmo1751
-0.847229	7.53042		Q8Y7B6	Probable butyrate kinase	buk
-0.849882	7.10944		Q8Y8H0	Epoxyqueuosine reductase	queG
-0.858295	7.30705		Q8Y5K8	Endopeptidase La	lmo2051
-0.864225	7.07044		Q8Y830	TagB protein	tagB
-0.881119	8.02044		Q8Y491	Probable tautomerase lmo2564	lmo2564
-0.881191	6.72864		Q8Y3S1	Lmo2761 protein	lmo2761
-0.884592	7.38335		Q8YA70	Lmo0289 protein	lmo0289
-0.891733	7.33937		Q8YAL2	Lmo0106 protein	lmo0106
-0.894538	7.97909		Q8Y749	Cytidine deaminase	lmo1463
-0.904725	7.27326		Q8Y6U0	Probable tRNA sulfurtransferase	thiI
-0.908491	7.82681		Q8Y8D9	Lmo0965 protein	lmo0965
-0.919479	7.25203		Q8Y6L8	Peptidoglycan linked protein (LPxTG)	lmo1666
-0.927187	6.2955		Q8YAE6	Lmo0184 protein	lmo0184
-0.933589	7.45142		Q8YA69	Lmo0290 protein	lmo0290
-0.940865	7.63034		Q8Y621	Lmo1881 protein	lmo1881
-0.947554	7.4429		Q8Y9Z9	Uncharacterized Nudix hydrolase lmo0368	lmo0368
-0.947649	7.34221		Q8Y609	Lmo1893 protein	lmo1893
-0.952584	8.19028		Q8Y8J0	Lmo0911 protein	lmo0911
-0.964466	7.31332		Q8Y510	ATP-dependent helicase/deoxyribonuclease subunit B	addB
-0.98337	7.9113		Q8YA87	Lmo0272 protein	lmo0272
-0.998699	8.16334		Q8Y3K6	Lmo2829 protein	lmo2829
-1.00373	8.18015		Q8Y4N5	Lmo2400 protein	lmo2400
-1.01812	7.61345		Q8Y5Q1	Lmo2005 protein	lmo2005
-1.02143	8.744		P66401	30S ribosomal protein S14 type Z	rpsZ
-1.03755	8.28963		Q8Y481	Lmo2574 protein	lmo2574
-1.03795	8.31101		Q8Y6H9	Lmo1705 protein	lmo1705
-1.0677	8.026		Q927F6	Lmo2685 protein	lmo2685
-1.08874	7.32234		Q8Y7S0	Lmo1201 protein	lmo1201, B12
-1.09009	6.92799		Q8Y8J2	Lmo0909 protein	lmo0909
-1.12066	7.54875		Q8Y675	Primosomal protein N	priA
-1.19317	8.89135		Q8Y8F1	Lmo0953 protein	lmo0953
-1.20752	7.06554		Q8Y7R3	Cobyric acid synthase	cobQ
-1.27417	7.92089		Q8Y7S4	CbiF protein	cbiF
-1.2889	7.17155		Q8Y6A8	Internalin C	inlC
-1.34365	6.27508		Q8Y6V7	DNA-directed DNA polymerase	dnaE
-1.34465	6.71594		Q8Y4A0	Lmo2554 protein	lmo2554
-1.51057	7.70788		Q8Y519	Lmo2259 protein	lmo2259
-1.55413	7.53043		Q8YA85	Lmo0274 protein	lmo0274
-1.60531	7.26886		Q8Y6P2	Lmo1642 protein	lmo1642
-1.6178	6.51204		Q8Y7S3	CbiG protein	cbiG
-1.64125	6.69403		Q8Y7R4	Putative ABC transporter ATP-binding protein lmo1207	cbiO
-1.79103	7.78606		Q8Y7K8	Signal peptidase I	lmo1269
-1.92104	8.15238		Q8Y7X9	Lmo1140 protein	lmo1140
-1.9464	7.63277		Q8Y4Z9	Protein gp23 [Bacteriophage A118]	lmo2280
-1.95809	7.77498		Q8Y3S3	Macro domain-containing protein lmo2759	lmo2759
-2.03297	8.28477		Q8Y8V8	Lmo0784 protein	lmo0784
-2.10147	8.60493		Q8Y4I5	Lmo2454 protein	lmo2454
-2.15497	7.1712		Q8Y7T0	Cobyrinate a,c-diamide synthase	cbiA
-2.37124	7.63777		Q8Y7S2	CbiH protein	cbiH
