# Supplementary material for: Anaerobic Growth of Listeria monocytogenes on Rhamnose Is Stimulated by Vitamin B12 and Bacterial Microcompartment-Dependent 1,2-Propanediol Utilization
Source: mSphere. 2021 Jul 21;6(4):e00434-21. doi: 10.1128/mSphere.00434-21 (PMC8386454; doi:10.1128/mSphere.00434-21)
Supplement: TABLE S4 [file msphere.00434-21-st004.xlsx]

## Sheet: Sheet1
Rhamnose catabolism gene cluster (rha)
UniProt Protein ID	Gene locus ID	Gene Name	Protein Family Membership (InterPro ID)
Q8Y3I9	lmo2846	rhaM	L-rhamnose mutarotase (IPR013448)
Q8Y3I8	lmo2847	rhaD	Rhamnulose-1-phosphate aldolase (IPR013447)
Q8Y3I7	lmo2848	rhaA	Rhamnose isomerase (IPR009308)
Q8Y3I6	lmo2849	rhaB	Rhamnulokinase (IPR013449)
Q926Q9	lmo2850		MFS transporter superfamily (IPR036259)
Q8Y3I5	lmo2851	rhaR	Transcription regulator HTH-like (IPR037923)
1,2-propanediol utilization gene cluster (pdu)
UniProt Protein ID	Gene locus ID	Gene Name	Protein Family Membership (InterPro ID)
Q8Y7X7	lmo1142	pduS	Propanediol utilization protein, PduS (IPR017054)
Q8Y7X6	lmo1143	pduT	Polyhedral organelle shell protein, PduT (IPR011238)
Q8Y7X5	lmo1144	pduU	Polyhedral organelle shell protein, PduU (IPR009307)
Q8Y7X4	lmo1145	pduV	Propanediol utilisation protein, PduV (IPR012381)
Q8Y7X3	lmo1146		Unannotated
Q8Y7X2	lmo1147	cobU	Cobinamide kinase/cobinamide phosphate guanyltransferase (IPR003203)
Q8Y7X1	lmo1148	cobS	Adenosylcobinamide-GDP ribazoletransferase (IPR003805)
Q8Y7X0	lmo1149	cobC	Alpha-ribazole phosphatase, CobC (IPR017578)
	rli39	Riboswitch, small RNA
Q8Y7W9	lmo1150	PocR	Transcription regulator HTH, AraC- type (IPR020449)
	rliH	small RNA
Q8Y7W8	lmo1151	pduA	Polyhedral organelle shell protein, PduA (IPR011238)
Q8Y7W7	lmo1152	pduB	Polyhedral organelle shell protein, PduB (IPR009193)
Q8Y7W6	lmo1153	pduC	Propanediol/glycerol dehydratase, large subunit superfamily (IPR036999)
Q8Y7W5	lmo1154	pduD	Propanediol/glycerol dehydratase, medium subunit (IPR025541)
Q8Y7W4	lmo1155	pduE	Propanediol/glycerol dehydratase, small subunit (IPR003207)
Q8Y7W3	lmo1156	pduG	Diol dehydratase reactivating factor, alpha subunit (IPR009191)
Q8Y7W2	lmo1157	pduH	Diol dehydratase reactivating factor, small subunit (IPR009192)
Q8Y7W1	lmo1158	pduK	Polyhedral organelle shell protein, PduK (IPR011238)
Q8Y7W0	lmo1159	pduJ	Polyhedral organelle shell protein, PduJ (IPR011238)
Q8Y7V9	lmo1160	pduL	Phosphate propanoyltransferase (IPR008300)
Q8Y7V8	lmo1161	eutJ	Ethanolamine utilization protein EutJ family protein, (TIGR02529)
Q8Y7V7	lmo1162	pduM	Propanediol utilization protein, PduM (IPR030992)
Q8Y7V6	lmo1163	pduN	Polyhedral organelle shell protein, PduN (IPR004992)
Q8Y7V5	lmo1164	pduO	Adenosylcobalamin biosynthesis, ATP:cob(I)alamin adenosyltransferase, bifunctional PduO (IPR009221)
Q8Y7V4	lmo1165	pduP	Propionaldehyde dehydrogenase, PduP-related (IPR012408)
Q8Y7V3	lmo1166	pduQ	Iron-type alcohol dehydrogenase-like (IPR039697)
Q8Y7V2	lmo1167	pduF	Propanediol utilization protein, PduF (IPR000425)
Q8Y7V1	lmo1168	pduW	Acetate/propionate kinase (IPR004372)
Q8Y7V0	lmo1169		L-threonine-O-3-phosphate decarboxylase (IPR005860)
Q8Y7U9	lmo1170	pduX	Propanediol utilisation protein, PduX-related (IPR012363)
