# Supplementary material for: Anaerobic Growth of Listeria monocytogenes on Rhamnose Is Stimulated by Vitamin B12 and Bacterial Microcompartment-Dependent 1,2-Propanediol Utilization
Source: mSphere. 2021 Jul 21;6(4):e00434-21. doi: 10.1128/mSphere.00434-21 (PMC8386454; doi:10.1128/mSphere.00434-21)
Supplement: TEXT S1 [file msphere.00434-21-t0001.txt]

>WP_010989700.1 Gene_locus lmo1171 iron-containing alcohol dehydrogenase [Listeria monocytogenes]
MQKVSFKTDLYIGQGATDRLLDFKDKQIFIVTDPFMVSSGMINAITDKIDQSNTYTIFSEIIPDPPIENVVAGIEVLNEC
DANLMIAIGGGSAIDAAKAMKFFGQKLGTVRAMPFIVIPTTSGTGSEVTSFSVITNKEKAIKYPLITDAILPDEAILDAD
LVKSVPPAITADTGMDVLTHALEAYVSTKANDYSDAMAEKVIQLVFTYLERAYKDGNDLEAREKMHNASCLAGMAFNITS
LGLNHGIAHTAGAKFKIPHGRMNTLLLPHVISYNAGITSDFGNNPDNRAAERYTAIAKLLKMPASNTRLGVRSLINAIKQ
LQKKLNMPTTLTECGISRTDLNENIAQIAEGALNDGCTATNPRTPTETDVSAILEKMLA
>WP_003733827.1 Gene_locus lmo1634 adhesion-mediating acetaldehyde/alcohol dehydrogenase LAP [Listeria monocytogenes]
MAIKENAAQEVLEVQKVIDRLADNGQKALKAFESYNQEQVDNIVHAMALAGLDQHMPLAKLAVEETGRGLYEDKCIKNIF
ATEYIWNNIKNNKTVGVINEDLQTGVIEIAEPVGVVAGVTPVTNPTSTTLFKAIIAIKTRNPIIFAFHPSAQRCSSAAAK
VVYDAAIAAGAPEHCIQWVEKPSLEATKQLMNHDKVALVLATGGAGMVKSAYSTGKPALGVGPGNVPAYIDKTAKIKRSV
NDIILSKSFDQGMICASEQAVIVDKEVAKEVKAEMEANNCYFVKGAEFKKLESYVINPEKGTLNPDVVGKSPAWIANQAG
FKVPEDTKILVAEIKGVGDKYPLSHEKLSPVLAFIEAANQAEAFDRCEEMLVYGGLGHSAVIHSTDKEVQKAFGIRMKAC
RIIVNAPSAQGGIGDIYNGFIPSLTLGCGSYGKNSVSQNVSATNLLNVKRIADRRNNMQWFKLPPKIFFEKYSTQYLQKM
EGVERVFIVTDPGMVQFKYVDVVIEHLKKRGNDVSYQVFADVEPDPSDVTVYKGAELMKDFKPDTIIALGGGSAMDAAKG
MWLFYEHPEASFFGLKQKFLDIRKRTFKYPKLGGKAKFVAIPTTSGTGSEVTPFAVITDKENNIKYPLADYELTPDVAIV
DAQYVTTVPAHITADTGMDVLTHAIESYVSVMASDYTRGLSIRAIELVFENLRESVLTGDPDAREKMHNASALAGMAFAN
AFLGINHSLAHKIGPEFHIPHGRANAILMPHVIRYNALKPKKHALFPRYESFRADEDYARISRIIGFPAATTEEGVKSLV
DEIIKLGKDVGIDMSLKGQNVAKKDLDAVVDTLADRAFMDQCTTANPKQPLVSELKEIYLEAYKGV
>WP_010989698.1 Gene_locus lmo1166 iron-containing alcohol dehydrogenase [Listeria monocytogenes]
MNSFQIKTKVAFGTNSLQVLKEIKNKNVWIICDRFLADGEGLQGLIGQLDASNNVHIFTDVVPDPPISKVAGGVSEAGKI
QPQVMIAFGGGSAIDTAKGIYYFAKRLEKINISTFIAIPTTSGTGSEVTAATVITDPTTKIKYPLFLDELIPDMAILDAQ
LVVTVPPAITANTGMDVLTHAIEAYVSKDASDYTDALGEKSVQLTLRFLTSCYDDGRNLADREKMHNASTMAGMAFNCAN
LGLNHSIAHQLGAQFHVPHGLANAILLDAVIRFNAFKNRETEQKYAEMARICGIASRSDSNETAVRLLRERIVAMMEHMQ
MPRTLTDAGVAKEKVYAKMDEIATNALKDACLPTSPTTPTHQELKEILEQII
>WP_010989799.1 Gene_locus lmo1737 iron-containing alcohol dehydrogenase family protein [Listeria monocytogenes]
MLNKELIVRGAPQEYLCQVGAWDTLPTHLERRGLKNVLVVRGNASWEVAKKKFPVLSTVTSTFEVYNGGSTYEERDRLVA
IMETNKMDAIIAVGGGKIADVCKAAAAVLRLPVIILPTLASTCAAYTPLSVMYDEEGAMIRYDVFASSNALLLIDPEMIL
DSPKELLIAGIGDTLAKWYEADVIINSLPTKSVEIEIAHFAAKMCRDNLLQYSGEALAAMDKQVLNEAFVKIIETNILVG
GMVGGFGDDYGRCAGAHSIHDALTMVPETHHLLHGNKVAYGILVQLVIENRWDEIERLLPFYSELGLPMSLYDMGLATLA
EETLVDVSRRATEPHETIHMMPGEMTADVVLNAMKQLEDSMAMKRVTK
