# Supplementary material for: Anaerobic Growth of Listeria monocytogenes on Rhamnose Is Stimulated by Vitamin B12 and Bacterial Microcompartment-Dependent 1,2-Propanediol Utilization
Source: mSphere. 2021 Jul 21;6(4):e00434-21. doi: 10.1128/mSphere.00434-21 (PMC8386454; doi:10.1128/mSphere.00434-21)
Supplement: TABLE S3 [file msphere.00434-21-st003.xlsx]

## Sheet: Sheet1
Reaction IDs from BIGG	Reaction from BIGG database	Genes involved in L. monocytogenes EGDe	Description of reaction	ATP production
RMNt	α-L-Rhamnose <=> β-L-Rhamnose	rhaM	L-rhamnose mutarotase	0
RMI	β-L-Rhamnose <=> L-Rhamnulose	rhaA	L-rhamnose isomerase	0
RMK	ATP + L-rhamnulose <=> ADP + L-rhamnulose 1-phosphate	rhaB	Rhamnulokinase	-1
RMPA	L-rhamnulose 1-phosphate <=> glycerone phosphate + L-lactaldehyde	rhaD	Rhamnulose-1-phosphate aldolase	0
SPPDOy	L-lactaldehyde + NADPH + H+ <=> 1,2-propanediol + NADP+	？	lactaldehyde reductase	0
PPDD	1,2-propanediol <=> propionaldehyde + H2O	pduCDE	propanediol dehydratase	0
MMSAD	propionaldehyde + CoA + NAD+ = propanoyl-CoA + NADH + H+	pduP	propanal dehydrogenase	0
PTAB	propanoyl-CoA + phosphate <=> CoA + propanoyl phosphate	pduL	propanoyl-CoA:phosphate propanoyltransferase	0
PPA	ADP + propanoyl phosphate <=> ATP + propionate acid	pduW	Propionate kinase	1
ALCD	propionaldehyde + NADH + H+ = NAD+ + 1-propanol	pduQ	Alcohol dehydrogenase (Propanal)	0
TPI	glycerone phosphate <=> Glyceraldehyde 3-phosphate	tpiA1	Triose-phosphate isomerase	0
GAP	Glyceraldehyde 3-phosphate + NAD+ + Phosphate <=> 3-Phospho-D-glyceroyl phosphate + H+ + NADH	gap	Glyceraldehyde-3-phosphate dehydrogenase	0
PGK	3-Phospho-D-glyceroyl phosphate + ADP <=> 3-Phospho-D-glycerate + ATP	pgk	Phosphoglycerate kinase	1
PGM	3-Phospho-D-glycerate <=> D-Glycerate 2-phosphate	pgm	Phosphoglycerate mutase	0
ENO	D-Glycerate 2-phosphate <=> H2O + Phosphoenolpyruvate	eno	Enolase	0
PYK	Phosphoenolpyruvate + ADP + H+ <=> Pyruvate + ATP	pyk	Pyruvate kinase	1
LDH	Pyruvate + NADH + H+ <=> L-Lactate + NADH	ldh	L-lactate dehydrogenase	0
PDH	Pyruvate + NAD+ + CoA <=> Acetyl-CoA + CO2 + NADH	pdh	Pyruvate dehydrogenase	0
PTAr	Acetyl-CoA + Phosphate <=> Acetyl phosphate + CoA	pta	Phosphotransacetylase	0
ACKr	Acetyl phosphate + ADP <=> Acetate + ATP	ack	Acetate kinase	1
theoretical ATP yield from rhamnose conversion to lactate: -0.5 ATP from RMK + 1 ATP from PGK + 1 ATP from PYK = 1.5 ATP / 1 lactate
theoretical ATP yield from rhamnose conversion to acetate: -0.5 ATP from RMK + 1 ATP from PGK + 1 ATP from PYK + 1 ATP from ACKr = 2.5 ATP / 1 acetate
theoretical ATP yield from rhamnose conversion to propionate: -0.5 ATP from RMK + 1 ATP from PAA = 0.5 ATP / 1 propionate
	Consumed Rhamnose	Acetate (2.5 ATP)	Lactate (1.5 ATP)	Propionate (0.5 ATP)	Total ATP yield	ATP yeild per Rhamnose
pdu induced cells at 72h	20mM	7.6mM	5.1mM	3.7 mM	28.5mM	1.425mM
pdu non-inducedc cells at 72h	16.5mM	4.1mM	2.3mM	0	13.7mM	0.830mM
