# Supplementary material for: Anaerobic Growth of Listeria monocytogenes on Rhamnose Is Stimulated by Vitamin B12 and Bacterial Microcompartment-Dependent 1,2-Propanediol Utilization
Source: mSphere. 2021 Jul 21;6(4):e00434-21. doi: 10.1128/mSphere.00434-21 (PMC8386454; doi:10.1128/mSphere.00434-21)
Supplement: TABLE S2 [file msphere.00434-21-st002.xlsx]

## Sheet: Sheet1
Input to Pathview with Entrez IDs and protein expression indicated by LFQ intensity
log10 (Anaerobic Pdu induced vs Pdu control)	Protein IDs	Entrez IDs	Change Fold
2.44487	Q8Y523	984903	278.528
2.00165	Q8Y7A9	987847	100.382
1.78645	Q8Y8G0	986825	61.1571
1.75667	Q8Y985	987051	57.104
1.70802	Q8Y569	984638	51.0533
1.65787	Q8Y9F9	984506	45.4848
1.63113	Q8Y6X0	986991	42.7696
1.61963	Q92AD0	985814	41.6513
1.59897	Q8Y403	986871	39.7162
1.57896	Q8Y5N5	987950	37.9281
1.55634	Q8Y455	986309	36.0035
1.54603	Q8Y7W2	986152	35.1589
1.53258	Q8Y9C3	986403	34.0863
1.48271	Q8Y8Z0	985519	30.3884
1.44106	Q8Y6C4	985978	27.6099
1.35895	Q8Y717	987759	22.8531
1.34095	Q8Y9Q0	985208	21.9253
1.32921	Q8Y7B7	986887	21.3406
1.31559	P0A4Q8	987041	20.6819
1.28818	Q8Y5F6	988008	19.4171
1.28101	Q92C24	987711	19.0989
1.2466	Q8Y3R3	986798	17.644
1.2286	Q8Y6F1	986571	16.9277
1.21944	Q8YAN3	986581	16.5743
1.21658	Q8Y4W0	984557	16.4655
1.17933	Q8Y9W3	987775	15.1121
1.17191	Q8Y7W8	986164	14.8561
1.15283	Q8Y3U4	987071	14.2176
1.11517	Q8Y849	986276	13.0369
1.10509	Q8Y6P0	985681	12.7377
1.09197	Q8Y9P2	986229	12.3586
1.08994	Q8Y6K1	985632	12.301
1.06856	Q8Y4N3	987496	11.71
1.05852	Q8YAU8	984980	11.4424
1.05542	Q8Y747	987827	11.3611
1.05135	Q9ZIM1	987050	11.2551
1.04193	Q8Y6P1	985686	11.0136
1.03591	Q8Y3V7	984922	10.862
1.03158	Q8Y4A7	986601	10.7543
1.02247	Q8Y7W9	986159	10.5311
1.01048	Q8Y8Q2	985332	10.2443
0.99387	Q92AN7	985970	9.85984
0.980151	Q8Y713	987764	9.55325
0.975621	Q8Y6A2	985937	9.45412
0.967209	Q8Y9E9	986638	9.27276
0.960326	Q8Y5Y4	985763	9.12696
0.959986	Q8Y638	985832	9.11981
0.958675	Q8Y8U5	985426	9.09232
0.945565	Q8Y409	987156	8.82195
0.936181	Q8Y8A7	986350	8.63337
0.933905	Q8Y691	985924	8.58825
0.92515	Q8Y7F3	987709	8.41686
0.919288	Q8Y6W9	986952	8.30402
0.916374	Q8Y5S2	984864	8.24848
0.902123	Q8YA78	987437	7.98221
0.901861	Q8Y433	986303	7.9774
0.901159	Q8Y9Y0	987643	7.9645
0.89958	Q8YA86	987401	7.9356
0.896539	Q8Y5X1	987987	7.88024
0.894594	Q8Y7V1	986132	7.84501
0.89237	Q8Y8H6	986782	7.80495
0.892153	Q8Y3X2	984953	7.80105
0.883132	Q8Y607	985793	7.64068
0.882959	Q92CN5	986126	7.63764
0.882654	Q8Y963	985009	7.63228
0.873026	Q8Y6D8	986346	7.46494
0.872084	Q8Y8A5	986400	7.44876
0.864577	Q8Y5A1	984676	7.32111
0.859047	Q8Y4U6	984474	7.22848
0.857786	Q8Y8L1	986567	7.20752
0.849027	Q8Y7W0	986147	7.06361
0.843303	Q8Y8F4	987861	6.97113
0.827468	Q8Y560	984814	6.72152
0.826003	Q8Y4H9	987372	6.69889
0.818064	Q8YAG4	986854	6.57754
0.814147	Q8Y6E6	985955	6.51848
0.804112	Q8YAQ0	986401	6.3696
0.799869	Q8Y4V4	984477	6.30767
0.797635	Q8Y9L5	985264	6.2753
0.796157	P66144	985895	6.25399
0.789059	Q8Y6U9	986947	6.15261
0.787975	Q8Y4Z6	984481	6.13727
0.785646	Q8Y4J9	987411	6.10444
0.779451	Q48759	987202	6.01799
0.779251	Q8Y457	986311	6.01521
0.76985	Q8Y6X3	986915	5.88641
0.766244	Q8Y9G3	984852	5.83773
0.764287	Q8YAD1	987046	5.81149
0.763047	Q8Y6V4	986999	5.79492
0.749733	Q8Y8R9	985372	5.61996
0.744203	Q8Y7V9	986142	5.54885
0.739841	Q8Y7N7	986027	5.4934
0.739699	Q8Y6K4	985641	5.49161
0.739347	Q8Y7M3	986006	5.48715
0.720335	Q8YA57	987515	5.25212
0.718989	Q8Y9T7	986537	5.23587
0.706874	Q8Y6N8	985682	5.09183
0.705567	Q8Y903	985542	5.07653
0.702745	Q8Y705	987789	5.04365
0.699601	Q8Y462	987218	5.00727
0.696551	Q8Y7W4	986153	4.97223
0.69524	Q8Y7L7	985992	4.95724
0.685493	Q8Y9S0	985179	4.84723
0.678806	Q48761	987204	4.77316
0.676173	Q8Y7X6	986169	4.74431
0.671424	Q8Y6I0	985606	4.69271
0.666119	Q8Y7W1	986149	4.63574
0.655092	Q8Y8W5	985466	4.51952
0.652493	Q8Y716	987762	4.49255
0.639821	Q8Y7V5	986139	4.36336
0.636465	Q8Y8W7	985469	4.32977
0.632991	Q8Y8Y7	985516	4.29527
0.629781	Q8Y3V8	984820	4.26364
0.626672	Q7AP50	987375	4.23323
0.619404	Q8Y828	986248	4.16298
0.616785	Q8Y9U1	985137	4.13794
0.611806	Q8Y3J1	986394	4.09078
0.609633	Q8Y7V3	986134	4.07037
0.609246	Q8Y7K1	985107	4.06673
0.607453	Q8Y8P0	985224	4.04998
0.600236	Q8Y7V6	986140	3.98323
0.584241	Q8Y407	987155	3.83921
0.57969	Q8Y7X5	986310	3.79919
0.557133	Q8Y7W3	986150	3.60689
0.547256	Q8Y525	984582	3.52579
0.543605	Q8Y4A9	986635	3.49627
0.541083	Q8YAD2	987045	3.47603
0.538589	Q8Y5K0	984801	3.45612
0.537294	Q8Y843	986506	3.44583
0.526597	Q8Y7V8	986144	3.36199
0.526115	Q8Y7W5	986151	3.35826
0.507343	Q8Y7W7	986154	3.2162
0.493335	Q8Y4T0	986168	3.11412
0.492581	Q8Y7X7	986177	3.10871
0.473876	Q8Y7V4	986133	2.97767
0.408573	Q8Y5S6	987964	2.56196
0.353384	Q8Y567	984635	2.25624
0.346272	Q92A74	987986	2.21958
0.343251	Q929L4	984441	2.2042
0.339092	Q8Y7W6	986155	2.18319
0.327942	Q8Y4R1	984403	2.12785
0.324874	Q8Y8G1	986847	2.11288
0.313264	Q8Y5V2	987976	2.05714
0.308933	Q8YAR4	985847	2.03673
0.302587	Q8Y5G1	984751	2.00718
0.294229	Q8Y7X4	986160	1.96892
0.285358	Q8Y945	985037	1.92912
0.267843	Q8Y3P1	986747	1.85286
0.266263	Q8Y3Y2	987124	1.84613
0.256011	P0A355	987871	1.80306
0.255035	Q8YAG5	986851	1.79902
0.247656	P21171	985140	1.76871
0.246321	Q8Y554	984624	1.76328
0.245564	Q7AP49	987309	1.76021
0.240567	Q8Y4C8	987898	1.74007
0.228426	Q8Y6V2	986945	1.6921
0.226745	Q8Y7J4	985110	1.68556
0.222551	Q8Y3Y3	987127	1.66937
0.218071	Q8Y7G3	987698	1.65223
0.216179	Q8Y9X6	987649	1.64505
0.213312	P60357	987746	1.63423
0.209101	Q8Y860	986824	1.61846
0.19855	Q8Y529	984590	1.57961
0.194154	Q8Y4N7	987501	1.5637
0.191234	P0DJL9	985722	1.55322
0.189966	Q8Y7B4	987855	1.5487
0.17714	Q8YAD6	987022	1.50363
0.169483	Q02551	987167	1.47735
0.168164	Q8Y678	985901	1.47287
0.167479	Q8Y9X4	987653	1.47055
0.1659	Q8Y6B6	985964	1.46521
0.165542	Q8Y4G7	987343	1.464
0.162943	Q8Y774	986759	1.45527
0.162907	P58817	985549	1.45515
0.16182	Q8Y4U7	984993	1.45151
0.159848	Q92D14	986444	1.44493
0.159492	Q8Y791	986807	1.44375
0.158741	P22262	987031	1.44126
0.157679	Q8Y9A6	985506	1.43773
0.155476	Q8Y4M4	987477	1.43046
0.154332	P0A357	985343	1.4267
0.153394	Q8Y7M0	986004	1.42362
0.151663	Q8Y3Y4	987129	1.41796
0.150863	Q8Y4D2	984500	1.41535
0.150448	Q8Y7D4	987737	1.41399
0.147141	Q8Y465	985589	1.40327
0.143625	Q7AP74	987844	1.39195
0.141391	Q8Y831	985892	1.38481
0.138181	Q8YAJ1	986737	1.37462
0.136907	Q8Y6D7	985557	1.37059
0.136192	Q927Y2	986743	1.36833
0.136101	Q8Y4V1	988012	1.36805
0.134507	P64032	987744	1.36303
0.130503	P34024	987032	1.35053
0.130043	Q8Y6X8	986918	1.3491
0.127027	Q8Y9N5	985396	1.33976
0.124193	P33378	987036	1.33104
0.123894	Q8Y669	984389	1.33013
0.12077	Q8YA67	987455	1.3206
0.120205	Q8Y645	985842	1.31888
0.117674	P66461	985537	1.31121
0.113211	Q8Y9W7	987748	1.29781
0.112188	Q8Y4S8	984444	1.29476
0.112132	Q8YAV1	984932	1.29459
0.110415	Q8Y3W6	987105	1.28948
0.109593	Q8Y6X7	986926	1.28704
0.108835	Q7AP62	986707	1.2848
0.108537	Q8Y8A0	986510	1.28392
0.106983	Q8Y899	986362	1.27933
0.106542	Q92CZ4	986595	1.27803
0.106422	Q8Y526	984693	1.27768
0.105785	Q92F70	987024	1.27581
0.105622	Q8Y4K1	987416	1.27533
0.10497	Q7AP65	987882	1.27342
0.10377	Q8Y647	985841	1.2699
0.102957	Q929B9	986867	1.26753
0.102356	Q8Y401	984427	1.26577
0.101791	Q8Y494	987250	1.26413
0.100536	Q8Y7N2	986021	1.26048
0.0987108	Q8Y8P5	985315	1.25519
0.0986974	Q8Y993	987093	1.25516
0.0980368	Q927L4	985437	1.25325
0.0973349	Q8Y6B9	985969	1.25122
0.0967493	Q8Y6G1	985614	1.24954
0.0962584	Q8Y7Q0	986045	1.24813
0.0960863	Q8Y3M4	986680	1.24763
0.0939205	Q8Y8V4	985448	1.24142
0.0935087	Q8Y6E7	985563	1.24025
0.0928102	Q8Y449	984533	1.23826
0.092689	Q9RQI6	987364	1.23791
0.0917659	Q8Y757	986727	1.23528
0.0913675	Q8Y4Z5	986498	1.23415
0.0883963	Q8YA75	987441	1.22573
0.0883257	Q8Y5I4	987047	1.22554
0.0880637	Q7AP59	985749	1.2248
0.0875373	P66103	985949	1.22331
0.0866439	Q8Y6S2	985736	1.2208
0.0862126	Q8Y983	984986	1.21959
0.0856667	Q8Y8Y2	985499	1.21805
0.0854847	Q8YAD7	987020	1.21754
0.084938	Q8Y750	987664	1.21601
0.0840764	Q8Y7G2	987699	1.2136
0.0827413	Q8Y6E8	985571	1.20988
0.0824146	Q8Y458	984622	1.20897
0.0819485	Q8Y3T6	987054	1.20767
0.0818994	Q8YA56	987517	1.20753
0.0814662	P60426	985132	1.20633
0.0812888	Q8Y719	987756	1.20584
0.0810151	Q8Y6A9	985950	1.20508
0.0807047	Q8YA92	987388	1.20422
0.0806084	Q8YAA4	987301	1.20395
0.0801415	Q8Y6W0	986951	1.20266
0.0798583	Q8Y5H9	984857	1.20187
0.0796556	Q8Y7D5	987736	1.20131
0.0789089	P66503	986932	1.19925
0.0789027	Q8Y7Q1	986682	1.19923
0.0769944	Q8Y3Y1	987122	1.19397
0.0767355	Q8Y4R5	984425	1.19326
0.0754082	Q927H3	987159	1.18962
0.0748241	Q8Y712	987768	1.18802
0.0747256	Q8Y9D1	984830	1.18775
0.0741806	Q8Y924	985076	1.18626
0.074038	Q8Y4Y2	985222	1.18587
0.0720704	Q8Y6X5	986927	1.18051
0.0711813	Q8YAD0	987048	1.1781
0.070868	Q8Y7G4	987697	1.17725
0.0701191	Q8Y6D4	985555	1.17522
0.0679598	O32823	987338	1.16939
0.0675607	Q7AP85	987360	1.16832
0.0673554	Q8Y640	985835	1.16776
0.0669317	Q8Y837	986258	1.16663
0.0667892	Q8Y3Y8	987132	1.16624
0.0661683	Q8Y5U9	987991	1.16458
0.0651293	Q8Y5F1	984744	1.16179
0.0648437	Q8Y832	986270	1.16103
0.0647068	Q8Y3W1	987095	1.16066
0.0646861	P0A4H5	985049	1.16061
0.0646117	Q8Y7P4	985608	1.16041
0.0645289	Q8Y6M7	985671	1.16019
0.0643048	P65927	987690	1.15959
0.0641129	Q8Y6A4	985939	1.15908
0.0636439	Q8Y8Q1	985330	1.15783
0.0636063	Q8Y459	987216	1.15773
0.063334	Q8Y7M8	986011	1.157
0.0632536	Q8Y5W5	987982	1.15679
0.0631537	Q8Y8D3	986443	1.15652
0.0616767	Q8Y6H3	985588	1.1526
0.0614648	Q8Y5N7	984838	1.15203
0.0611072	Q8Y765	986483	1.15108
0.0605989	Q8Y6L3	985656	1.14974
0.0600162	Q8Y801	986207	1.1482
0.0591598	Q8Y441	984375	1.14593
0.0585361	Q8Y9H4	984446	1.14429
0.0546169	Q8Y6B7	985968	1.13401
0.0534139	Q927L7	987190	1.13087
0.053211	Q8Y482	987242	1.13034
0.0529699	Q8Y7Y1	987656	1.12972
0.0529337	P66042	987306	1.12962
0.0512404	Q8Y6E9	985565	1.12523
0.051199	P0DJM3	986715	1.12512
0.0498774	Q8Y9T4	985164	1.1217
0.0491896	Q8Y7B9	987665	1.11993
0.0488138	Q8Y7F1	987712	1.11896
0.0487056	Q8Y714	987757	1.11868
0.0487008	P0DJP1	987865	1.11867
0.048593	Q8Y7N9	986030	1.11839
0.0483093	P0A4L3	986032	1.11766
0.0477638	Q8Y6F0	985567	1.11626
0.0476155	Q8Y8E9	987852	1.11587
0.0475001	Q8Y5V1	987977	1.11558
0.0472286	Q7AP93	986672	1.11488
0.0466251	Q8Y8D5	987821	1.11333
0.0462461	Q8Y4M2	987473	1.11236
0.0459161	Q8Y3X6	987117	1.11152
0.0458035	Q8Y7B0	987851	1.11123
0.0451636	Q8Y5V7	984889	1.10959
0.0449386	Q8Y5L7	984957	1.10902
0.044734	Q8Y3W5	987103	1.1085
0.0440524	Q8Y3T9	987057	1.10676
0.0440297	Q8Y422	987166	1.1067
0.0440183	Q8Y7N5	986028	1.10667
0.0434818	Q8Y537	984668	1.1053
0.0432086	Q8Y7L0	985096	1.10461
0.043117	Q8Y3I8	986387	1.10438
0.0421603	Q8Y4E1	987902	1.10195
0.0417871	Q7AP51	984524	1.101
0.0417154	Q8Y9N8	985223	1.10082
0.0414145	Q8Y8K7	986534	1.10006
0.0409961	Q8YAW1	984379	1.099
0.0405097	Q8Y440	987181	1.09777
0.040442	Q8Y5Z9	985785	1.09759
0.0403745	Q8Y9W8	987679	1.09742
0.039834	Q92C55	985126	1.09606
0.0398092	Q8Y4X1	984487	1.096
0.0396557	Q8Y5X5	985751	1.09561
0.0389843	Q8Y970	985001	1.09392
0.0387387	Q8Y4N0	987489	1.0933
0.0385056	Q9AGE7	985586	1.09271
0.0377574	Q8Y8D0	986440	1.09083
0.0373878	Q928M6	987479	1.0899
0.0363991	Q8Y486	987245	1.08742
0.0362821	Q8Y4I0	987376	1.08713
0.0361302	Q8Y9I1	984998	1.08675
0.0357213	P0DJP0	984485	1.08573
0.0355067	Q8Y6Y7	987814	1.08519
0.0350127	Q8Y6S4	985740	1.08396
0.0349326	Q8Y421	986619	1.08376
0.0349207	Q8Y7I0	985115	1.08373
0.0346241	Q8Y4C1	986860	1.08299
0.0343542	Q8Y789	985419	1.08232
0.0343213	Q8Y559	984627	1.08223
0.0339799	Q8Y4Y3	986052	1.08138
0.0334806	Q8YAR9	985454	1.08014
0.0329862	Q8Y4M3	987475	1.07891
0.032527	Q8YAJ0	986748	1.07777
0.032366	Q8Y9H1	984617	1.07737
0.0318794	Q8Y7C5	987879	1.07617
0.0315657	Q8Y706	987788	1.07539
0.0315113	Q8Y692	985926	1.07525
0.0314496	Q8Y5E4	984739	1.0751
0.0313997	Q8Y6K8	985649	1.07498
0.0311408	Q8Y524	984901	1.07434
0.0303669	Q8Y6L1	985651	1.07242
0.0297184	Q8Y6M4	985669	1.07082
0.0284767	Q8Y5F4	987919	1.06777
0.0283678	Q8Y9X1	987657	1.0675
0.0280328	Q8YAA3	987315	1.06668
0.0279841	Q8Y5Y6	985766	1.06656
0.0272908	Q8Y4B4	987487	1.06486
0.0270853	Q8Y6N5	985678	1.06435
0.0269628	Q927X8	987300	1.06405
0.0267797	Q8Y7K2	985095	1.0636
0.0267377	Q8Y9Z8	987619	1.0635
0.0264201	Q8Y5Z6	985778	1.06272
0.0263922	Q8Y674	985891	1.06265
0.0263615	Q8Y6C9	985986	1.06258
0.0263445	Q8Y4W2	984715	1.06254
0.0262318	Q927M5	987199	1.06226
0.0255864	Q8Y8H5	986837	1.06068
0.0254869	Q8Y870	984816	1.06044
0.0252671	Q8Y729	986944	1.05991
0.0249441	Q8Y8W9	985473	1.05912
0.0239372	Q8Y8T3	985394	1.05666
0.0239165	Q8Y4N4	987498	1.05661
0.023788	Q8Y7P7	986040	1.0563
0.0231643	Q8Y670	985887	1.05479
0.0228186	Q8Y6Q7	985711	1.05395
0.0224247	Q8Y3S5	985520	1.05299
0.0219641	Q8Y908	985863	1.05187
0.0215354	Q8YAH3	986823	1.05084
0.0214968	Q8Y8H3	986568	1.05074
0.0213034	Q8Y3Y5	987130	1.05028
0.0211806	Q8Y793	987615	1.04998
0.0210972	Q9AGE6	987925	1.04978
0.020586	Q8Y7P5	987663	1.04854
0.0204151	Q8Y685	985916	1.04813
0.0202694	Q92F34	987267	1.04778
0.0202518	Q8Y795	986796	1.04774
0.0196686	P0DJM2	986290	1.04633
0.0196424	Q8Y753	986742	1.04627
0.019536	Q8YAR1	986069	1.04601
0.0193174	Q8Y6S1	985731	1.04548
0.0192568	Q8Y4U5	984473	1.04534
0.0189974	Q8YAD9	987018	1.04471
0.0189078	Q8Y790	986490	1.0445
0.0188649	Q8Y6S5	986017	1.0444
0.018847	Q7AP61	987779	1.04435
0.0185905	Q927L6	987189	1.04374
0.01824	Q8Y853	984607	1.04289
0.0182071	Q8Y443	987191	1.04281
0.0180826	P61055	987182	1.04252
0.0180724	Q8Y4P9	987551	1.04249
0.018064	Q8Y9P1	985216	1.04247
0.0179844	Q8Y8T0	985391	1.04228
0.017508	Q8Y9E8	984637	1.04114
0.0172873	Q8Y699	985931	1.04061
0.0169644	Q8Y6K9	985654	1.03984
0.0166798	Q8Y876	986319	1.03915
0.0164261	Q8Y6S6	985742	1.03855
0.0163636	Q8Y7C7	987387	1.0384
0.0162234	Q8Y5C6	984576	1.03806
0.0161538	Q8Y4K2	987417	1.0379
0.0159936	Q8Y7K9	985086	1.03751
0.0157387	Q8YA82	987427	1.0369
0.015491	Q8YAR3	986050	1.03631
0.0153012	Q8Y6S9	985746	1.03586
0.0148215	Q8Y447	987200	1.03472
0.0146322	Q8Y641	985834	1.03427
0.0146177	Q8Y4D5	985904	1.03423
0.0146055	Q8Y9T3	985165	1.0342
0.0143352	P66548	987185	1.03356
0.0143304	Q8Y5M7	984817	1.03355
0.0141306	Q8Y838	986254	1.03307
0.0140576	Q8Y9L8	985257	1.0329
0.0137672	Q8Y851	986279	1.03221
0.013608	Q8Y798	986324	1.03183
0.0134649	Q8Y8L4	986544	1.03149
0.0128222	Q8Y7F6	987704	1.02996
0.0124679	Q8Y6J0	985624	1.02912
0.012043	Q8Y653	985848	1.02812
0.0118966	Q8Y4S4	984434	1.02777
0.0117617	Q8Y637	985833	1.02745
0.0117278	P60384	984371	1.02737
0.0114245	Q7AP78	986447	1.02666
0.0113006	Q92EC0	985314	1.02636
0.0110693	Q8Y4R3	984414	1.02582
0.0110476	Q8Y9K3	985278	1.02576
0.0103323	Q8Y5U1	987972	1.02408
0.0102277	Q8Y444	987196	1.02383
0.0100803	O69192	984466	1.02348
0.0100281	Q8Y3K4	986616	1.02336
0.00978851	Q8Y8F0	986596	1.02279
0.00966215	Q93Q55	985995	1.0225
0.00959778	Q8Y7N3	986024	1.02235
0.00949025	Q8Y3M5	986685	1.02209
0.00943613	Q8Y834	986256	1.02197
0.00926399	P66372	987164	1.02156
0.00884771	Q8Y6V9	986992	1.02058
0.00880098	Q8Y605	985789	1.02047
0.00873184	P66699	984700	1.02031
0.00851393	Q8Y754	987668	1.0198
0.00833368	Q8Y4H8	987371	1.01937
0.00807285	Q8Y6D3	985551	1.01876
0.00804853	Q8Y5E9	987993	1.01871
0.00751114	Q8Y6Z2	987807	1.01745
0.00689173	Q92EP8	987651	1.016
0.00663042	Q8Y732	986978	1.01538
0.00627947	Q7AP76	986360	1.01456
0.00613689	Q7AP89	987186	1.01423
0.00599527	Q8Y4Q8	985762	1.0139
0.00593758	Q8Y863	986301	1.01377
0.00572515	Q8Y7B5	987674	1.01327
0.0055747	Q8Y6Z9	987806	1.01292
0.00551653	Q8Y4F0	987895	1.01278
0.00541306	Q8Y3N3	986719	1.01254
0.005373	Q8Y4Z2	984538	1.01245
0.0053544	Q8Y672	985464	1.01241
0.00510526	Q8Y6E2	985561	1.01182
0.00481033	Q92AU6	985599	1.01114
0.00479698	Q8Y8E7	986480	1.01111
0.00438762	Q8Y9C2	985509	1.01015
0.00437927	Q8Y4J0	987390	1.01013
0.00427413	Q8Y4L5	987463	1.00989
0.00409317	P67356	986292	1.00947
0.00367403	Q8YAV5	984834	1.0085
0.00343251	Q8Y7P1	986039	1.00793
0.00324035	Q8Y5I9	984372	1.00749
0.00320005	Q8Y4P6	987546	1.0074
0.00309753	Q8Y4C0	986486	1.00716
0.00296879	Q92BZ6	987881	1.00686
0.00266743	Q8YAB8	987100	1.00616
0.00246239	Q8Y5T8	987886	1.00569
0.00244427	Q8Y6T6	985744	1.00564
0.0020175	Q8Y4R7	984404	1.00466
0.00198936	Q8Y7Q5	986057	1.00459
0.00198698	Q8YAC2	987081	1.00459
0.00196362	Q8Y7K5	985097	1.00453
0.0019145	Q8Y493	984764	1.00442
0.00152111	Q8Y707	987780	1.00351
0.00139689	Q8YAE5	987009	1.00322
0.00135827	Q8Y6G6	985585	1.00313
0.00119114	Q8Y9G1	985596	1.00275
0.00101233	Q8YAD4	987026	1.00233
0.000884771	Q8Y894	986352	1.00204
0.000823498	Q8Y4F7	987322	1.0019
0.000540018	Q8Y3S6	986886	1.00124
0.000472069	Q8Y5B3	984690	1.00109
0.000230789	Q8Y766	986494	1.00053
0	P67234	985933	1
0	Q7AP66	985838	1
0	Q8Y3M0	984831	1
0	Q8Y3N7	986730	1
0	Q8Y3V1	987083	1
0	Q8Y3W7	987107	1
0	Q8Y490	984565	1
0	Q8Y4C2	987290	1
0	Q8Y4E5	987904	1
0	Q8Y4H0	987353	1
0	Q8Y4J7	987408	1
0	Q8Y4K5	987422	1
0	Q8Y4M5	987478	1
0	Q8Y4P2	987540	1
0	Q8Y4T9	984458	1
0	Q8Y576	984811	1
0	Q8Y5D3	985218	1
0	Q8Y5E5	985280	1
0	Q8Y5L8	984823	1
0	Q8Y5M3	988005	1
0	Q8Y5N2	987946	1
0	Q8Y5V5	985025	1
0	Q8Y5X3	987985	1
0	Q8Y627	985819	1
0	Q8Y686	985917	1
0	Q8Y6B3	985960	1
0	Q8Y6H7	985604	1
0	Q8Y6S0	985723	1
0	Q8Y6U6	987795	1
0	Q8Y710	987771	1
0	Q8Y736	986903	1
0	Q8Y745	986959	1
0	Q8Y7A7	987841	1
0	Q8Y7C1	987660	1
0	Q8Y7C4	987878	1
0	Q8Y7C8	987128	1
0	Q8Y7Q4	986185	1
0	Q8Y817	987644	1
0	Q8Y8A2	986367	1
0	Q8Y8D1	986913	1
0	Q8Y8H1	984547	1
0	Q8Y8M7	984542	1
0	Q8Y8N8	985100	1
0	Q8Y8P4	985313	1
0	Q8Y8V2	985443	1
0	Q8Y8X8	985491	1
0	Q8Y978	984992	1
0	Q8Y987	984982	1
0	Q8Y990	984977	1
0	Q8Y9A3	984966	1
0	Q8Y9D2	985344	1
0	Q8Y9D3	985531	1
0	Q8Y9J1	985309	1
0	Q8Y9K5	985274	1
0	Q8Y9L6	985259	1
0	Q8YA41	987557	1
0	Q8YA66	987456	1
0	Q8YAE4	987011	1
0	Q8YAG2	986868	1
0	Q8YAN7	986576	1
0	Q8YAU3	985023	1
0	Q927T1	987249	1
0	Q92AP5	985981	1
0	Q92EH3	985220	1
-0.00010252	Q8YA96	987344	-1.00024
-0.000457764	P0DJO8	985015	-1.00105
-0.0008564	Q8Y436	987175	-1.00197
-0.00136924	Q8Y6N3	985677	-1.00316
-0.00161743	Q8Y4B2	986768	-1.00373
-0.00175953	Q48754	984815	-1.00406
-0.00215006	Q8Y9X5	987652	-1.00496
-0.0024972	Q8Y683	985909	-1.00577
-0.00267649	Q8YAV0	984936	-1.00618
-0.00283837	Q8Y3X4	984440	-1.00656
-0.00289679	Q8Y6N9	985688	-1.00669
-0.00290251	P33379	987035	-1.00671
-0.00338888	Q8Y5Y1	985760	-1.00783
-0.00342727	Q8Y463	987219	-1.00792
-0.00383234	Q8Y3W4	984392	-1.00886
-0.0038619	Q8Y3R4	986801	-1.00893
-0.003932	Q8Y703	987793	-1.00909
-0.00393963	Q8Y6J3	985623	-1.00911
-0.00394154	Q8Y6P8	985701	-1.00912
-0.00415182	P33380	987043	-1.00961
-0.00421524	Q8Y623	985816	-1.00975
-0.00450039	Q8Y8V1	985441	-1.01042
-0.00483894	Q8Y5N8	986874	-1.0112
-0.00488377	Q8Y9J7	984571	-1.01131
-0.00507164	Q8YAF6	986891	-1.01175
-0.00540352	Q8Y423	985080	-1.01252
-0.00589347	Q8Y7F2	987710	-1.01366
-0.00622559	P66611	987165	-1.01444
-0.00632191	Q8Y6T0	985743	-1.01466
-0.00634956	Q8Y3Z0	987136	-1.01473
-0.00641298	Q8Y915	986353	-1.01488
-0.00659895	Q92CZ9	985239	-1.01531
-0.00664616	P63439	986035	-1.01542
-0.00678706	Q8Y8Y3	985503	-1.01575
-0.00692892	Q8YAJ7	986705	-1.01608
-0.00709391	Q8Y6D1	987885	-1.01647
-0.00745487	Q8Y5M6	987935	-1.01731
-0.00749922	Q8Y6V0	986937	-1.01742
-0.00766325	Q8Y445	987197	-1.0178
-0.00772619	Q8Y836	986259	-1.01795
-0.00780797	Q8Y8L0	986538	-1.01814
-0.00784636	Q8YAC7	987055	-1.01823
-0.00830221	Q8Y964	987147	-1.0193
-0.00871229	Q8Y9C5	985501	-1.02026
-0.00909233	Q8YAD3	987044	-1.02116
-0.00911713	Q8Y709	987778	-1.02121
-0.00914621	Q8Y689	985921	-1.02128
-0.00946093	Q8Y840	984367	-1.02202
-0.00969243	Q8Y6Z8	987802	-1.02257
-0.00970554	P64074	987382	-1.0226
-0.00974846	Q8YA94	987346	-1.0227
-0.00998354	Q8Y6C5	985977	-1.02325
-0.01017	Q8Y644	985839	-1.02369
-0.010673	Q926Q9	986384	-1.02488
-0.0106788	Q8YA88	987399	-1.02489
-0.0106997	Q8Y6D0	985988	-1.02494
-0.0109363	Q92CE7	985997	-1.0255
-0.0109406	P13128	987033	-1.02551
-0.011167	Q8Y7J2	985138	-1.02605
-0.011507	Q8Y583	984648	-1.02685
-0.012532	Q8Y5Y7	985771	-1.02928
-0.0125995	Q8Y4A2	987263	-1.02944
-0.012845	Q8Y4I3	987380	-1.03002
-0.0131683	Q8Y553	987403	-1.03079
-0.0133719	Q8Y7Q2	986046	-1.03127
-0.0134044	Q8Y5B0	987998	-1.03135
-0.0134726	Q8Y454	987213	-1.03151
-0.0135071	Q8Y9J6	985297	-1.03159
-0.0136378	Q8Y6V6	986973	-1.0319
-0.0137553	Q8Y7C9	987742	-1.03218
-0.0138202	Q8Y704	987791	-1.03233
-0.0141249	Q8Y4K7	987425	-1.03306
-0.0142431	Q927C3	987099	-1.03334
-0.0143502	Q8Y5S0	986504	-1.03359
-0.0144858	Q8YAR7	985583	-1.03392
-0.015162	Q8Y5X0	984896	-1.03553
-0.0152125	Q8Y5W4	987990	-1.03565
-0.0153136	Q8Y948	987162	-1.03589
-0.0153794	Q8Y7A3	987830	-1.03605
-0.0155022	Q8Y718	987753	-1.03634
-0.0156765	Q8Y5L9	987940	-1.03676
-0.0157351	Q8YAH4	986821	-1.0369
-0.0158358	Q8Y676	985899	-1.03714
-0.0167959	Q8Y5C5	988001	-1.03943
-0.0168691	Q8Y8S1	985374	-1.03961
-0.0170519	Q8Y5R4	986230	-1.04004
-0.0171657	Q8Y9D0	984599	-1.04032
-0.0172596	Q8Y5V6	984426	-1.04054
-0.0175095	Q8Y9H0	984498	-1.04114
-0.0176635	Q8Y6S8	985741	-1.04151
-0.0179033	Q8Y3L2	986643	-1.04209
-0.0182428	Q8Y7G0	987701	-1.0429
-0.0182729	Q8YAA6	987288	-1.04297
-0.0185702	Q8Y9J0	985381	-1.04369
-0.018671	Q8Y5F0	987889	-1.04393
-0.0186815	Q8Y581	984647	-1.04395
-0.0189142	Q8Y563	984794	-1.04451
-0.0191584	Q8Y825	986246	-1.0451
-0.0191598	Q8Y9H2	984853	-1.0451
-0.0193224	Q8Y8T6	985403	-1.0455
-0.0194125	Q8Y722	987749	-1.04571
-0.0196085	Q8YAD5	987023	-1.04619
-0.0198107	Q8Y6X9	986904	-1.04667
-0.0199285	Q8Y9N9	985221	-1.04696
-0.0200865	Q8Y9F0	986865	-1.04734
-0.0202327	Q8Y6V5	986987	-1.04769
-0.0207829	Q8Y3W2	987096	-1.04902
-0.0215805	Q8Y671	985886	-1.05095
-0.0216181	Q92FQ6	986068	-1.05104
-0.0219254	P25147	986892	-1.05178
-0.0220571	Q8YAJ3	986732	-1.0521
-0.02228	Q8Y8G3	986402	-1.05264
-0.0226655	Q8Y4G3	987333	-1.05358
-0.0227509	Q8Y775	986774	-1.05378
-0.0229573	Q8Y889	986902	-1.05428
-0.0231791	Q8Y7B2	987858	-1.05482
-0.0232	Q8Y728	986966	-1.05487
-0.0233688	P66166	987188	-1.05528
-0.0234885	Q8Y822	986238	-1.05557
-0.0235143	Q8Y7L9	986002	-1.05564
-0.0235734	Q8Y3P4	986750	-1.05578
-0.0237563	Q8Y7M6	986009	-1.05622
-0.02404	Q929P4	987894	-1.05691
-0.0241282	Q8Y5N6	984837	-1.05713
-0.0248303	Q8Y3T8	987056	-1.05884
-0.025105	Q8Y5M2	984828	-1.05951
-0.0251696	Q8Y6X1	986905	-1.05967
-0.0252876	Q8Y8R5	985361	-1.05996
-0.0252924	Q8Y404	987152	-1.05997
-0.0253201	Q8Y4E0	987308	-1.06003
-0.0253518	Q8Y8E4	986469	-1.06011
-0.0253854	Q8Y4W1	984489	-1.06019
-0.0255351	Q8Y617	985807	-1.06056
-0.025578	Q8Y992	985323	-1.06066
-0.02566	P66383	984551	-1.06086
-0.0258422	Q9RGX0	988006	-1.06131
-0.0258484	Q8Y826	986245	-1.06132
-0.025939	P65770	987765	-1.06155
-0.0260329	Q8Y8C9	986435	-1.06178
-0.0260916	Q8Y770	986756	-1.06192
-0.026305	Q8Y666	985877	-1.06244
-0.0263548	Q8Y649	985844	-1.06256
-0.0264599	Q8Y633	985826	-1.06282
-0.0265138	Q8Y594	984669	-1.06295
-0.0265369	Q8Y6W5	986955	-1.06301
-0.0271964	Q8Y859	984717	-1.06462
-0.0273786	Q92AT9	986671	-1.06507
-0.0274324	Q8Y9J3	985301	-1.0652
-0.0283506	Q8Y9X2	987655	-1.06746
-0.0285354	Q8Y435	986300	-1.06791
-0.0287552	Q8Y3I2	986378	-1.06845
-0.029494	Q8Y6J1	985620	-1.07027
-0.0297298	Q7AP69	984736	-1.07085
-0.0305037	Q8Y6M6	985326	-1.07276
-0.0311379	Q92CZ5	986344	-1.07433
-0.0311418	Q7AP53	984646	-1.07434
-0.0312083	Q8Y9Z7	987620	-1.0745
-0.0312524	Q8Y6M0	985664	-1.07461
-0.0313773	Q8Y5L0	987928	-1.07492
-0.0315733	Q8YAV6	984791	-1.07541
-0.03227	P66330	987179	-1.07713
-0.0323148	Q8Y6I1	985603	-1.07725
-0.0328941	Q8Y6V3	986985	-1.07868
-0.0331011	Q8Y6T1	985745	-1.0792
-0.0332651	Q8Y3L1	984944	-1.07961
-0.0340493	Q8Y8S6	985383	-1.08156
-0.0344477	Q8Y6M1	985663	-1.08255
-0.0349896	Q8Y928	985067	-1.0839
-0.0350709	Q8Y6G9	985593	-1.0841
-0.035141	Q8Y8W8	985472	-1.08428
-0.0351415	Q8Y6T3	985748	-1.08428
-0.0352979	Q8Y679	985900	-1.08467
-0.0353026	Q8Y9I9	985316	-1.08468
-0.0353923	Q8Y5Q0	987957	-1.08491
-0.0358739	Q8Y6E5	985560	-1.08611
-0.0362601	P0DJM1	987063	-1.08708
-0.0367014	P47762	986564	-1.08818
-0.0370698	Q8Y3X5	987116	-1.08911
-0.0376182	Q8Y9Z0	987633	-1.09048
-0.0376916	Q8Y8K8	986533	-1.09067
-0.0377879	P0A491	985946	-1.09091
-0.0380559	Q8Y9B9	987413	-1.09158
-0.0381298	Q926Y9	986870	-1.09177
-0.0382051	Q8Y920	986726	-1.09196
-0.0382071	Q927L2	985550	-1.09196
-0.0384421	Q8YAV7	984708	-1.09255
-0.0384474	Q8Y8S5	985382	-1.09257
-0.038641	Q9RLT9	987342	-1.09305
-0.0387688	P47847	985470	-1.09337
-0.0389321	Q926W7	986989	-1.09379
-0.0390873	Q8Y420	985613	-1.09418
-0.0390997	Q8Y4B8	987284	-1.09421
-0.0393543	Q8Y7E4	987723	-1.09485
-0.0400372	Q8Y6V1	986961	-1.09657
-0.0403714	Q8YAC3	987069	-1.09742
-0.0406847	Q8Y6R4	985721	-1.09821
-0.0408118	Q8Y634	985829	-1.09853
-0.0410056	Q8Y733	986965	-1.09902
-0.0411315	Q8Y629	985905	-1.09934
-0.0415034	Q8Y4P5	987545	-1.10028
-0.0418105	Q8Y7I4	985350	-1.10106
-0.0429003	Q8Y5X4	984899	-1.10383
-0.0429559	Q8Y5G2	984461	-1.10397
-0.0430756	Q8Y841	986263	-1.10427
-0.0431101	Q8Y3Y7	984921	-1.10436
-0.0437803	Q8Y701	987799	-1.10606
-0.0437946	Q8Y7D3	987740	-1.1061
-0.0438452	O53083	985943	-1.10623
-0.0439141	Q48768	985032	-1.1064
-0.0439186	Q8Y8X2	985481	-1.10642
-0.0440536	Q8Y5B2	984725	-1.10676
-0.0442057	Q8YA81	987432	-1.10715
-0.0444269	Q8Y767	984605	-1.10771
-0.0444498	Q8YAG3	986862	-1.10777
-0.0448027	Q8Y6N7	985684	-1.10867
-0.0448053	Q8Y6Z5	987810	-1.10868
-0.0450554	Q8Y6J6	985625	-1.10932
-0.046	Q8Y5H3	984766	-1.11173
-0.0462563	Q8Y6Y8	987819	-1.11239
-0.0465584	Q8YAB6	987203	-1.11316
-0.0466075	Q8Y5W9	985475	-1.11329
-0.0469017	Q8Y7L6	985993	-1.11404
-0.0469313	Q8YA10	987603	-1.11412
-0.0471873	Q8Y8K9	986201	-1.11478
-0.0476217	Q7AP52	984918	-1.11589
-0.0476274	Q8YAC8	987053	-1.11591
-0.0478411	Q8Y864	984409	-1.11645
-0.0479274	Q7AP68	984750	-1.11668
-0.0479741	Q8Y897	986356	-1.1168
-0.0480175	Q8Y6B1	985952	-1.11691
-0.0484633	Q8Y5E6	984740	-1.11806
-0.0487785	Q8Y565	984632	-1.11887
-0.0489643	P0DJM4	986933	-1.11935
-0.0490217	Q8Y842	986264	-1.11949
-0.0493474	Q8Y763	986843	-1.12033
-0.0497603	Q8Y8P8	985325	-1.1214
-0.0497758	Q8Y5X9	985915	-1.12144
-0.0501604	Q8Y6C3	985975	-1.12243
-0.0502458	Q8Y6D2	985546	-1.12265
-0.0508676	Q8Y8I9	986938	-1.12426
-0.051055	P58588	987352	-1.12475
-0.0511544	P67195	987875	-1.125
-0.0514712	Q8YAF2	986940	-1.12583
-0.0514913	Q8YA74	987445	-1.12588
-0.0516419	Q8Y846	986269	-1.12627
-0.0519767	Q92AJ3	985911	-1.12714
-0.0521507	Q8Y9T2	985168	-1.12759
-0.0522833	Q8Y4B3	986484	-1.12793
-0.0523052	Q8Y6E3	985378	-1.12799
-0.0525222	Q8Y495	987251	-1.12855
-0.0528202	Q8Y9L2	986558	-1.12933
-0.053134	Q8Y5M4	987943	-1.13014
-0.0541062	Q8Y602	985788	-1.13268
-0.0543952	Q8Y9G7	984508	-1.13343
-0.0543966	Q48793	987027	-1.13344
-0.0545912	Q8Y764	986492	-1.13394
-0.0547204	Q8Y3T4	987010	-1.13428
-0.0547633	Q8Y9T0	985172	-1.13439
-0.0551968	Q8Y570	985416	-1.13553
-0.0553126	Q92BM7	986988	-1.13583
-0.0555072	Q8Y5Y8	985767	-1.13634
-0.0555625	Q8YAM2	986611	-1.13648
-0.0556998	Q8Y6G5	985584	-1.13684
-0.0558515	Q8YAR2	986067	-1.13724
-0.055877	Q8Y827	986251	-1.13731
-0.0559692	Q8Y7H4	987681	-1.13755
-0.0561461	Q8Y6Z6	987808	-1.13801
-0.0562863	Q8Y6R3	985720	-1.13838
-0.0566702	Q8Y5W7	987984	-1.13938
-0.056694	Q8Y7B3	987859	-1.13945
-0.0567875	Q8Y4F8	987324	-1.13969
-0.0577111	Q8Y6V8	986998	-1.14212
-0.0577223	Q8Y5R0	984762	-1.14215
-0.0577331	Q8Y835	986257	-1.14218
-0.0579591	Q8Y5J3	984795	-1.14277
-0.0580459	Q8Y6B8	985967	-1.143
-0.0582485	Q8Y7B8	987672	-1.14353
-0.0591063	Q8YAC6	987058	-1.14579
-0.0591879	P66484	984385	-1.14601
-0.0593033	Q8Y969	987123	-1.14631
-0.0595474	Q8Y865	986808	-1.14696
-0.0597911	Q8Y6T2	985307	-1.1476
-0.059824	Q8Y782	986819	-1.14769
-0.0598927	Q8Y7G7	987693	-1.14787
-0.0600054	Q8Y6L7	985660	-1.14817
-0.0600791	Q8YAJ5	986721	-1.14836
-0.0602839	Q8Y6F4	984552	-1.1489
-0.0603414	Q8Y3S7	986888	-1.14906
-0.0607195	Q8Y929	985064	-1.15006
-0.0610013	Q8Y4B9	986758	-1.1508
-0.0610094	Q8Y450	987205	-1.15083
-0.0610862	Q8Y4Y8	984534	-1.15103
-0.061141	Q8Y5W6	984888	-1.15117
-0.0612092	Q8Y5M1	987942	-1.15135
-0.0614605	P0DJP3	984550	-1.15202
-0.0614791	Q8Y6H5	985602	-1.15207
-0.0614891	Q8Y9D8	986217	-1.1521
-0.0615735	P0DJO9	985409	-1.15232
-0.0618987	Q8Y665	985876	-1.15318
-0.0619512	Q8Y7J7	985108	-1.15332
-0.0619721	Q7AP79	986527	-1.15338
-0.0624332	Q8Y8T1	985392	-1.1546
-0.0625634	Q8Y8N0	984613	-1.15495
-0.0626359	P64277	986962	-1.15514
-0.062829	Q8Y580	984644	-1.15566
-0.0628657	Q8Y474	985386	-1.15575
-0.0632172	Q8Y730	986970	-1.15669
-0.0632286	Q8Y695	985929	-1.15672
-0.0635805	Q8Y850	985811	-1.15766
-0.0635922	Q8YA14	987595	-1.15769
-0.0636754	Q8Y6E0	985559	-1.15791
-0.063725	Q8Y3T3	984689	-1.15804
-0.063839	Q92BP2	987837	-1.15835
-0.0640142	Q8Y8L5	986548	-1.15882
-0.0640581	Q8Y8L3	986422	-1.15893
-0.0644796	Q8Y8U0	985412	-1.16006
-0.0646882	Q8YAE0	987017	-1.16062
-0.065299	P0A438	986517	-1.16225
-0.0655656	Q8Y6P3	985689	-1.16296
-0.0655847	Q8Y9C1	985209	-1.16301
-0.0658753	Q8Y7H7	985139	-1.16379
-0.0661607	Q8Y5T9	987970	-1.16456
-0.0662868	Q8Y551	987997	-1.1649
-0.0663538	Q8Y680	985912	-1.16507
-0.0669389	Q8Y8Y0	985496	-1.16665
-0.0683794	Q8Y9F4	984589	-1.17052
-0.068603	Q8Y7F9	987702	-1.17112
-0.0688376	O31149	986170	-1.17176
-0.0689287	Q8Y3I7	986386	-1.172
-0.0689301	Q8Y4F5	987319	-1.17201
-0.0690579	Q8Y6C6	985980	-1.17235
-0.0691814	Q8Y4I1	987377	-1.17269
-0.0693507	P58695	985792	-1.17314
-0.0694485	Q8Y478	987240	-1.17341
-0.0699606	Q8Y6F3	986573	-1.17479
-0.0700073	Q8Y3X9	987120	-1.17492
-0.0703912	Q8Y4L2	987446	-1.17596
-0.0710332	Q8YAC4	987062	-1.1777
-0.0711675	Q8YAN9	986565	-1.17806
-0.0714712	Q8Y8E8	986776	-1.17888
-0.0718989	Q8Y9V5	987823	-1.18005
-0.0719876	Q8Y979	984989	-1.18029
-0.0720444	Q8Y3L0	986637	-1.18044
-0.0721681	Q8Y4N6	987500	-1.18078
-0.0722079	Q8Y4A8	986736	-1.18089
-0.0727091	Q8Y489	984810	-1.18225
-0.072722	Q8Y606	985794	-1.18228
-0.0730515	Q8Y971	985000	-1.18318
-0.0730605	Q8YAW2	984365	-1.18321
-0.073288	Q8Y3P3	986982	-1.18383
-0.0733967	Q8Y3I6	986385	-1.18412
-0.0734699	Q8Y4U1	984892	-1.18432
-0.073678	Q927L9	987192	-1.18489
-0.0739913	Q8Y431	985362	-1.18574
-0.0739942	Q8Y4C5	986838	-1.18575
-0.0740192	Q8Y8W1	985460	-1.18582
-0.0740738	Q8Y6W6	986949	-1.18597
-0.0741367	Q8Y5W8	986528	-1.18614
-0.0745223	Q8Y9K2	985282	-1.1872
-0.0751572	Q8Y768	985502	-1.18893
-0.0752397	Q8Y3P9	984948	-1.18916
-0.0752912	Q7AP67	986463	-1.1893
-0.0753298	Q8Y4E3	987903	-1.18941
-0.0753369	Q8Y4R0	984416	-1.18942
-0.075593	Q8Y547	984619	-1.19013
-0.076015	Q8Y5R3	984377	-1.19128
-0.07602	Q8Y564	984388	-1.1913
-0.0764751	Q8YA72	987448	-1.19255
-0.076704	Q8Y5V3	987983	-1.19317
-0.0767417	Q8Y5N3	984833	-1.19328
-0.0767972	Q8Y3T0	984683	-1.19343
-0.0768681	Q8Y4A5	986503	-1.19363
-0.0769901	Q8Y6Y3	986954	-1.19396
-0.0770588	Q8Y4I2	987378	-1.19415
-0.0770879	Q8Y7J0	985091	-1.19423
-0.0776148	Q8Y8E3	986465	-1.19568
-0.0780411	Q8Y616	985806	-1.19685
-0.0783982	Q8Y6P7	985693	-1.19784
-0.0784259	Q8Y687	985918	-1.19791
-0.0788741	Q8Y496	987254	-1.19915
-0.0790279	Q8Y7A5	987838	-1.19958
-0.0794001	Q8Y5A3	984431	-1.2006
-0.0797172	Q8Y8U8	985430	-1.20148
-0.0799632	Q8Y9R9	985184	-1.20216
-0.080121	Q8YAB1	987258	-1.2026
-0.0803466	Q8Y668	985882	-1.20322
-0.0809526	Q8Y446	987198	-1.2049
-0.0814357	Q8Y5V9	987980	-1.20625
-0.0820007	Q8Y6T4	985752	-1.20782
-0.0822206	Q8Y626	985817	-1.20843
-0.082602	P0A4J8	986526	-1.20949
-0.0827463	Q8Y8A4	986673	-1.20989
-0.0833712	Q8Y7E8	987718	-1.21163
-0.08358	Q8Y693	985925	-1.21222
-0.0840847	Q8Y888	986340	-1.21363
-0.0845294	Q8Y4R4	984540	-1.21487
-0.0847578	Q8Y797	986760	-1.21551
-0.0847976	Q7AP48	987266	-1.21562
-0.0856605	Q8Y8P1	985238	-1.21804
-0.0859599	Q8Y5M5	987944	-1.21888
-0.085989	Q8Y875	986318	-1.21896
-0.0865769	Q8Y8C6	986804	-1.22061
-0.0867538	Q8Y866	986625	-1.22111
-0.0868628	Q8Y742	986365	-1.22141
-0.0868683	Q8YAV2	984930	-1.22143
-0.0869045	Q8YAB3	987229	-1.22153
-0.0870285	Q92AU7	985600	-1.22188
-0.0877151	Q8Y6T8	986850	-1.22381
-0.0884342	P28764	986791	-1.22584
-0.0888734	Q8Y5Y0	985759	-1.22708
-0.0889678	Q8Y6Y9	987770	-1.22735
-0.0890017	Q927W3	986487	-1.22744
-0.0891652	Q8Y4I4	987381	-1.22791
-0.0895619	Q8Y4F6	987320	-1.22903
-0.0898108	Q929C7	984588	-1.22973
-0.0901256	Q8Y3W3	986034	-1.23062
-0.0904899	Q8Y571	986282	-1.23166
-0.0905418	Q8Y833	986253	-1.2318
-0.0907373	Q8Y6Q1	985705	-1.23236
-0.0908332	Q8Y6W1	986914	-1.23263
-0.0909164	Q8Y4E6	987900	-1.23287
-0.0910087	Q8Y8G8	986658	-1.23313
-0.0911527	Q8Y642	985865	-1.23354
-0.0915098	Q8Y6K3	985640	-1.23455
-0.0915351	Q8Y6C2	985974	-1.23463
-0.0917492	Q8Y7N8	986036	-1.23523
-0.0918231	Q8Y690	985923	-1.23544
-0.0918331	Q8Y8V9	985458	-1.23547
-0.0920105	Q8Y8R6	985364	-1.23598
-0.092257	Q8Y725	987003	-1.23668
-0.0923517	Q8YA71	987449	-1.23695
-0.093061	Q8Y9K6	985300	-1.23897
-0.0936146	Q8Y6Q6	985710	-1.24055
-0.0937567	Q8Y4C4	984514	-1.24096
-0.0938015	Q8Y577	984829	-1.24108
-0.0939207	Q8Y4R2	984413	-1.24143
-0.0941215	Q926X1	986766	-1.242
-0.0944197	P67055	987989	-1.24285
-0.0945997	Q8Y4P4	987544	-1.24337
-0.0946314	Q8YAM0	986620	-1.24346
-0.0951157	Q8Y6U8	987763	-1.24485
-0.0953226	Q8Y3Z4	987141	-1.24544
-0.0955658	Q8Y9S2	985185	-1.24614
-0.0957961	Q8Y4U2	984465	-1.2468
-0.0967407	Q8Y5G0	987908	-1.24951
-0.0968714	Q8Y663	985870	-1.24989
-0.0970764	Q8Y9G4	984608	-1.25048
-0.0975931	Q8Y824	986243	-1.25197
-0.0977216	Q8Y3S9	984457	-1.25234
-0.0977223	Q8Y544	984442	-1.25234
-0.0982571	P66352	985385	-1.25388
-0.0982718	Q8Y8V6	985450	-1.25393
-0.0987196	Q8Y6J9	985629	-1.25522
-0.0993831	Q8Y8H4	986560	-1.25714
-0.100363	Q8Y4G1	987330	-1.25998
-0.100425	Q8Y5X8	985756	-1.26016
-0.10067	Q8Y484	987244	-1.26087
-0.101811	Q8Y7J8	985103	-1.26419
-0.1022	Q8Y9I7	986277	-1.26532
-0.103091	Q8Y862	986542	-1.26792
-0.103311	Q8Y8H7	984510	-1.26856
-0.10351	Q8Y8K3	986364	-1.26914
-0.103554	Q8Y664	985872	-1.26927
-0.104183	Q8Y6R2	985726	-1.27111
-0.104189	Q8YAJ6	986713	-1.27113
-0.104219	Q8Y5I7	984790	-1.27122
-0.105175	P66125	987815	-1.27402
-0.105311	Q8Y688	985913	-1.27442
-0.106213	P25145	985147	-1.27706
-0.107525	Q8Y5U0	987969	-1.28093
-0.107996	Q8Y7C2	987873	-1.28232
-0.108397	P0DJP2	984906	-1.2835
-0.108607	Q8Y7A1	984826	-1.28412
-0.108953	Q8Y6W7	986950	-1.28515
-0.109196	Q7AP84	987537	-1.28587
-0.109421	Q8Y6Z4	987813	-1.28653
-0.109674	Q8Y9Q2	985203	-1.28728
-0.109834	Q8YAS0	985417	-1.28776
-0.110054	Q8Y839	986262	-1.28841
-0.110185	Q8Y660	985861	-1.2888
-0.110476	Q8Y557	984626	-1.28966
-0.110704	P58641	985880	-1.29034
-0.110874	Q8Y6E4	986834	-1.29085
-0.110952	Q8Y4G6	987341	-1.29108
-0.111183	Q8Y5N9	985823	-1.29176
-0.111249	Q8Y893	985411	-1.29196
-0.111269	Q8Y6C1	985972	-1.29202
-0.111452	Q8Y786	986171	-1.29256
-0.1115	Q8Y677	985898	-1.29271
-0.111728	Q8YAD8	987019	-1.29339
-0.111892	Q8Y8Q5	985338	-1.29387
-0.112188	Q8Y610	985798	-1.29476
-0.113139	Q8Y574	985883	-1.29759
-0.113226	Q8Y6C0	985306	-1.29785
-0.113276	Q8Y601	985786	-1.298
-0.113291	Q8Y615	985805	-1.29805
-0.113833	Q8Y555	984625	-1.29967
-0.113878	Q8Y5S7	984868	-1.29981
-0.114236	Q8Y573	984640	-1.30088
-0.114241	Q8Y8E6	986478	-1.30089
-0.11457	Q8Y681	985908	-1.30188
-0.114815	Q8Y6I9	985618	-1.30261
-0.115205	Q8Y8J5	986897	-1.30378
-0.11521	Q8Y651	985851	-1.3038
-0.115233	Q8Y4S3	984722	-1.30387
-0.115283	Q92BX8	987849	-1.30402
-0.115324	Q8Y919	986712	-1.30414
-0.115367	Q8Y8K6	986524	-1.30427
-0.11751	Q8Y498	986313	-1.31072
-0.118434	Q8Y788	986410	-1.31351
-0.119195	Q8Y980	985279	-1.31581
-0.119281	Q8Y3R6	986810	-1.31608
-0.119391	Q7AP64	984399	-1.31641
-0.119915	Q8Y892	986610	-1.318
-0.120182	Q8Y5L2	986332	-1.31881
-0.121534	Q8Y7I9	987285	-1.32292
-0.123613	Q8Y8A1	986298	-1.32927
-0.123738	P52331	984456	-1.32965
-0.123837	Q8Y8C5	986438	-1.32995
-0.124178	Q8YAK8	986652	-1.331
-0.124625	Q7AP63	986679	-1.33237
-0.124907	Q8Y3I9	986389	-1.33323
-0.125413	Q8Y781	986439	-1.33479
-0.127521	Q8Y4G8	987347	-1.34128
-0.127702	Q48762	987212	-1.34184
-0.128426	Q8Y556	986701	-1.34408
-0.128824	Q8Y7A2	987829	-1.34531
-0.128997	Q8Y746	987828	-1.34585
-0.129178	Q8Y5X7	985757	-1.34641
-0.129342	Q8Y6N2	985675	-1.34692
-0.129382	Q8Y708	987781	-1.34704
-0.130053	Q8Y483	985849	-1.34913
-0.130536	Q8YA91	987396	-1.35063
-0.131805	Q8Y667	985875	-1.35458
-0.132076	Q8Y6Q0	985703	-1.35543
-0.132224	Q8Y9E6	984661	-1.35589
-0.134443	Q8Y4A4	987269	-1.36284
-0.134771	Q8Y5C4	984706	-1.36386
-0.135474	Q8Y7G1	987700	-1.36607
-0.135594	P0A3L1	985947	-1.36645
-0.135869	Q8Y5Y5	985765	-1.36732
-0.135883	Q8Y6Z3	987811	-1.36736
-0.135895	P0A485	987268	-1.3674
-0.136269	Q8Y5J6	984800	-1.36858
-0.137974	Q8Y6I5	985617	-1.37396
-0.138011	Q8Y4L6	987464	-1.37408
-0.139121	Q8Y4G9	987349	-1.37759
-0.140108	Q8Y5I3	984776	-1.38073
-0.140704	Q8Y7D2	987739	-1.38262
-0.141659	Q8Y5R9	984863	-1.38567
-0.142782	Q8Y4K4;Q9F5P3	987419	-1.38926
-0.143143	Q8Y755	987133	-1.39041
-0.14395	Q8Y8U6	985428	-1.39299
-0.144969	P53434	986883	-1.39627
-0.145239	Q8Y6L6	985659	-1.39714
-0.145828	Q8Y4A3	987264	-1.39903
-0.146391	Q8Y3Z5	987143	-1.40085
-0.14834	Q8Y895	986368	-1.40715
-0.150934	Q8Y7P2	986038	-1.41558
-0.151442	Q8YAB0	987262	-1.41723
-0.151624	P58724	985420	-1.41783
-0.152261	Q8Y9H5	984712	-1.41991
-0.152315	Q8Y579	984916	-1.42009
-0.152333	Q8Y7E9	987717	-1.42015
-0.153355	Q8Y6G8	985442	-1.42349
-0.153949	Q8Y6W4	986909	-1.42544
-0.154238	P66623	987195	-1.42639
-0.15429	Q8Y5X6	985753	-1.42656
-0.154407	Q8Y4D8	986491	-1.42695
-0.154518	P33385	987038	-1.42731
-0.155097	Q8Y7J1	987287	-1.42921
-0.155771	Q8YA12	987600	-1.43143
-0.155894	Q8Y568	984636	-1.43184
-0.159539	Q8Y8G6	987839	-1.44391
-0.160273	Q8Y7P0	986033	-1.44635
-0.160322	Q8Y6Q4	985709	-1.44651
-0.161057	Q8Y869	986817	-1.44896
-0.16134	Q8Y6X2	986974	-1.44991
-0.161691	Q8Y4U0	984459	-1.45108
-0.162055	Q8Y7N6	986029	-1.45229
-0.162751	Q8Y4A6	984754	-1.45462
-0.162801	Q8Y6Z7	987805	-1.45479
-0.165852	Q8Y4F3	987316	-1.46505
-0.166315	Q8Y6S7	985737	-1.46661
-0.166858	Q928R7	984418	-1.46845
-0.167148	P58414	986725	-1.46943
-0.167675	P0A442	986485	-1.47121
-0.168145	Q8YA11	987602	-1.4728
-0.168456	Q8YAT6	985074	-1.47386
-0.171344	Q8Y511	985303	-1.48369
-0.172042	Q8Y9N4	985226	-1.48608
-0.172917	Q8Y829	986249	-1.48908
-0.17629	Q8Y625	985821	-1.50069
-0.181944	Q93Q56	985996	-1.52035
-0.183124	Q8Y4M0	987469	-1.52449
-0.1874	Q8Y469	987231	-1.53957
-0.191632	Q8Y769	986495	-1.55465
-0.19164	Q8Y756	984467	-1.55468
-0.194058	Q8Y4U8	986704	-1.56336
-0.194365	Q8Y4H1	987354	-1.56446
-0.194789	Q8Y6Q5	985716	-1.56599
-0.196727	Q8Y3I3	986379	-1.57299
-0.197268	Q8Y8E2	986467	-1.57496
-0.19755	Q8Y852	986059	-1.57598
-0.198406	Q8Y3T5	987030	-1.57909
-0.202643	Q8YAU5	984990	-1.59457
-0.206256	Q8Y6A3	985936	-1.60789
-0.206448	Q8Y4U9	985570	-1.6086
-0.206887	Q8Y5V8	984890	-1.61023
-0.20769	Q92DC5	985149	-1.61321
-0.208452	Q8Y9C4	984780	-1.61604
-0.211039	Q8Y4L1	987443	-1.62569
-0.215842	Q8Y614	985801	-1.64377
-0.217976	P0A2X5	987786	-1.65187
-0.218121	Q8Y7H2	987687	-1.65242
-0.220895	P66054	987298	-1.66301
-0.222972	Q9S389	986460	-1.67098
-0.225021	Q8Y673	985894	-1.67888
-0.226801	Q928N1	987497	-1.68578
-0.227742	Q8Y8W0	985459	-1.68944
-0.234081	Q8Y6K0	985633	-1.71428
-0.239764	Q8Y711	987766	-1.73686
-0.246641	Q8Y8V7	985452	-1.76458
-0.271007	Q8Y9J4	985302	-1.86641
-0.273464	Q8Y773	986818	-1.877
-0.27552	Q8Y7C6	987880	-1.88591
-0.282046	Q8Y8C0	986429	-1.91446
-0.285672	Q8YAU9	984962	-1.93051
-0.313749	Q8Y504	985490	-2.05944
-0.329711	Q8Y6Q3	985706	-2.13654
-0.388475	Q8Y9V0	987845	-2.4461
-0.397672	Q8Y9G5	984515	-2.49846
-0.496431	Q8Y5Z3	985775	-3.1364
-0.497405	Q8Y7S8	986096	-3.14344
-0.52403	Q8Y8C2	986427	-3.34218
-0.529855	Q7AP75	985002	-3.38731
-0.551471	Q8Y9S1	985178	-3.56018
-0.581006	Q7AP82	985036	-3.81071
-0.607278	Q8Y9S8	985175	-4.04835
-0.611583	Q8Y5S8	984866	-4.08868
-0.628133	Q8Y4D4	987299	-4.24749
-0.645642	Q8Y854	986286	-4.42223
-0.658695	Q8Y7R2	986058	-4.55717
-0.6847	Q8Y5L6	985262	-4.83838
-0.688564	Q8Y871	986305	-4.88162
-0.690585	Q8Y5X2	987988	-4.90439
-0.697233	Q8Y5F7	984748	-4.98004
-0.697805	Q8Y7I1	985127	-4.98661
-0.700927	Q8Y9U4	987869	-5.02258
-0.717496	Q8Y6Y4	986941	-5.2179
-0.731847	Q8Y503	984548	-5.39321
-0.735811	Q8YAT2	985116	-5.44266
-0.740416	Q8Y9N1	985230	-5.50068
-0.741474	Q8Y9J2	985755	-5.51409
-0.757556	Q8Y6Y6	987769	-5.72211
-0.761268	Q8Y6A0	985941	-5.77123
-0.768265	Q8Y7E7	987720	-5.86495
-0.770855	Q8Y9U3	984685	-5.90004
-0.779575	Q8Y4V0	985317	-6.01971
-0.787012	Q8Y4K8	987431	-6.12367
-0.790188	Q8YAE2	987014	-6.16862
-0.793301	Q8Y741	986943	-6.21299
-0.794021	Q8Y4Q1	987553	-6.22331
-0.79884	Q8Y7M1	984383	-6.29274
-0.809101	Q8Y405	987153	-6.44319
-0.814428	Q8Y896	986357	-6.52271
-0.81952	Q8Y4I7	987385	-6.59963
-0.819529	Q8Y8J3	986924	-6.59977
-0.832125	Q8Y5K4	984807	-6.794
-0.834825	Q8Y8D7	986453	-6.83636
-0.845738	Q8Y6D6	985554	-7.01033
-0.847229	Q8Y7B6	987676	-7.03443
-0.849882	Q8Y8H0	986642	-7.07754
-0.858295	Q8Y5K8	987932	-7.21597
-0.864225	Q8Y830	986255	-7.31517
-0.881119	Q8Y491	987247	-7.60535
-0.881191	Q8Y3S1	986859	-7.6066
-0.884592	Q8YA70	987451	-7.66641
-0.891733	Q8YAL2	986639	-7.79351
-0.894538	Q8Y749	987666	-7.84401
-0.904725	Q8Y6U0	986418	-8.03017
-0.908491	Q8Y8D9	985451	-8.10011
-0.919479	Q8Y6L8	985661	-8.30766
-0.927187	Q8YAE6	987008	-8.45644
-0.933589	Q8YA69	987453	-8.58202
-0.940865	Q8Y621	985812	-8.72699
-0.947554	Q8Y9Z9	987618	-8.86246
-0.947649	Q8Y609	985795	-8.8644
-0.952584	Q8Y8J0	986500	-8.96569
-0.964466	Q8Y510	984656	-9.21438
-0.98337	Q8YA87	987400	-9.62431
-0.998699	Q8Y3K6	986896	-9.9701
-1.00373	Q8Y4N5	987499	-10.0863
-1.01812	Q8Y5Q1	987954	-10.4261
-1.02143	P66401	987193	-10.5057
-1.03755	Q8Y481	987241	-10.9032
-1.03795	Q8Y6H9	985607	-10.9133
-1.0677	Q927F6	987140	-11.6869
-1.08874	Q8Y7S0	986081	-12.267
-1.09009	Q8Y8J2	986502	-12.3052
-1.12066	Q8Y675	985890	-13.2027
-1.19317	Q8Y8F1	986396	-15.6017
-1.20752	Q8Y7R3	986064	-16.1257
-1.27417	Q8Y7S4	986091	-18.8007
-1.2889	Q8Y6A8	985945	-19.4493
-1.34365	Q8Y6V7	986993	-22.0622
-1.34465	Q8Y4A0	987257	-22.113
-1.51057	Q8Y519	984570	-32.4016
-1.55413	Q8YA85	987410	-35.82
-1.60531	Q8Y6P2	985687	-40.3006
-1.6178	Q8Y7S3	986089	-41.4762
-1.64125	Q8Y7R4	986074	-43.777
-1.79103	Q8Y7K8	985087	-61.8066
-1.92104	Q8Y7X9	986180	-83.3759
-1.9464	Q8Y4Z9	988004	-88.3893
-1.95809	Q8Y3S3	986677	-90.8014
-2.03297	Q8Y8V8	985456	-107.886
-2.10147	Q8Y4I5	987383	-126.32
-2.15497	Q8Y7T0	986099	-142.88
-2.37124	Q8Y7S2	986093	-235.093
